# Supplementary material for: Effect of forest management on tree diversity in temperate ecosystem forests in northern Mexico
Source: PLoS One. 2020 May 18;15(5):e0233292. doi: 10.1371/journal.pone.0233292 (PMC7233576; doi:10.1371/journal.pone.0233292)
Supplement: S1 Data — (XLSX) [file pone.0233292.s001.xlsx]

## Sheet: Entry code species
		number/key	Species
		1	Pinus cooperi
		2	P. durangensis
		3	P. arizonica
		4	P. leiophylla
		5	P. teocote
		6	P. engelmannii
		7	P. lumholtzii
		8	P. strobiformis
		20	Juniperus deppeana
		30	Quercus sideroxyla
		31	Q. rugosa
		32	Q. convallata
		33	Q. brachystachis
		34	Q. urbani
		35	Q. durifolia
		51	Arbutus madrensis
		52	Arbutus tessellata
		53	Arbutus arizonica
		56	Prunus serotina

## Sheet: Before
plot	quadrant	tree number	ID species	dbh (cm)	Treatment	Height (m)	ba (m2)	stem volume (m3)	total volume (m3)	removal? (1=yes)
1	1	1	3	34.6	1	23.9	0.0940249	1.21859	1.40028
1	1	4	3	28.4	1	19.9	0.0633472	0.683593	0.785514
1	1	5	30	43.9	1	17.1	0.151363	1.12978	1.56324
1	1	6	3	19.1	1	7.8	0.0286522	0.121191	0.13926
1	1	8	8	38.6	1	21.3	0.117021	1.35164	1.55317
1	1	9	4	32.8	1	22.1	0.0844965	1.01262	1.1636
1	1	10	30	8.2	1	7.2	0.00528103	0.0275508	0.0235045
1	1	11	8	64.7	1	23.7	0.328776	4.22537	4.85535
1	1	12	30	11.3	1	7.3	0.0100288	0.0479028	0.0467059
1	1	13	30	9.7	1	6.8	0.00738983	0.0344411	0.0320672
1	1	14	30	26	1	16.9	0.053093	0.462819	0.513385
1	1	15	30	21.2	1	17.2	0.035299	0.334469	0.338352
1	1	16	30	17.7	1	11	0.0246058	0.155586	0.164477
1	1	17	8	7.5	1	8.3	0.00441787	0.0198842	0.0228489
1	1	19	30	8.3	1	6.3	0.00541062	0.0244922	0.0217787
1	1	21	30	9.6	1	12	0.00723825	0.0608869	0.0483793
1	2	22	30	13	1	12.6	0.0132733	0.106587	0.0951612
1	2	23	30	20.9	1	16	0.0343071	0.303029	0.31072
1	2	26	8	33.2	1	26	0.0865699	1.22055	1.40253
1	2	27	30	24	1	12.1	0.045239	0.28641	0.336127
1	2	28	30	37.5	1	19	0.110447	0.966706	1.21512
1	2	29	30	7.5	1	5.4	0.00441787	0.0176136	0.0156376
1	2	30	30	7.7	1	7.6	0.00465664	0.0262115	0.0214507
1	2	31	30	7.5	1	5.2	0.00441787	0.0169396	0.015194
1	2	32	30	8	1	6	0.00502656	0.0218905	0.0194161
1	2	33	30	8.6	1	5	0.00580882	0.0204729	0.0196795
1	2	35	30	9.2	1	2.3	0.00664763	0.0102745	0.0125495
1	2	36	30	7.5	1	5.35	0.00441787	0.017445	0.0155271
1	2	37	8	8.5	1	6.3	0.00567452	0.0193859	0.0222763
1	2	39	30	12	1	7.15	0.0113098	0.0518687	0.0521839
1	2	40	30	14.7	1	8.2	0.0169717	0.0840498	0.08887
1	2	41	4	46.7	1	25.6	0.171287	2.37783	2.73236
1	2	42	30	9.7	1	3.9	0.00738983	0.0193853	0.0209875
1	2	43	30	7.5	1	11.6	0.00441787	0.0388272	0.0280137
1	2	44	30	17.6	1	12.6	0.0243286	0.17734	0.180255
1	2	45	30	8	1	5.7	0.00502656	0.0207599	0.0186714
1	2	46	30	22	1	15	0.0380134	0.30899	0.329586
1	2	47	30	18.7	1	10.6	0.0274647	0.164229	0.179543
1	2	48	30	18.4	1	13.4	0.0265905	0.203651	0.207481
1	2	49	8	39.6	1	22	0.123163	1.46933	1.68841
1	2	50	30	18.5	1	12.5	0.0268803	0.191261	0.19903
1	3	51	30	11	1	11	0.00950334	0.0699538	0.0603266
1	3	52	30	11.1	1	11.6	0.00967691	0.0750346	0.0640301
1	3	53	30	8.3	1	10.7	0.00541062	0.0423494	0.0326167
1	3	54	4	22	1	19	0.0380134	0.391658	0.450052
1	3	55	30	8.3	1	10.7	0.00541062	0.0423494	0.0326167
1	3	56	30	15	1	12.1	0.0176715	0.130006	0.124766
1	3	58	30	12	1	10	0.0113098	0.0733708	0.0673951
1	3	59	30	9.5	1	9.75	0.00708824	0.0482677	0.0403934
1	3	60	4	34	1	21	0.0907922	1.03391	1.18807
1	3	61	30	15	1	11	0.0176715	0.117807	0.11602
1	3	62	30	15	1	10	0.0176715	0.106753	0.107888
1	3	63	30	21	1	12	0.0346361	0.226885	0.252043
1	3	64	30	9.3	1	9.1	0.00679292	0.0433663	0.036642
1	3	65	30	8.3	1	6.1	0.00541062	0.0236889	0.0212495
1	3	66	8	15.2	1	12.6	0.0181459	0.123984	0.142469
1	3	67	4	23.8	1	20	0.0444882	0.482494	0.554431
1	3	68	30	17.2	1	10.7	0.0232353	0.144093	0.151603
1	3	70	30	16	1	9.7	0.0201062	0.115294	0.120778
1	3	71	30	11	1	8.6	0.00950334	0.0542381	0.0500037
1	3	72	4	44.2	1	21.6	0.153439	1.79724	2.0652
1	3	73	30	7.8	1	9.1	0.00477837	0.0322687	0.0252875
1	3	74	31	8.5	1	11	0.00567452	0.0453565	0.0350269
1	3	75	30	16.4	1	10	0.0211241	0.124024	0.130223
1	3	76	30	14.6	1	12.5	0.0167416	0.128481	0.120813
1	3	77	3	32.7	1	21	0.083982	0.956362	1.09895
1	3	78	30	21.5	1	15.2	0.0363051	0.301378	0.317177
1	3	79	30	11.6	1	9.6	0.0105683	0.0664436	0.0608225
1	3	80	30	9.6	1	12.6	0.00723825	0.0640367	0.050213
1	4	81	8	21.4	1	15	0.0359682	0.292568	0.336188
1	4	82	30	18.6	1	12.5	0.0271717	0.193002	0.201305
1	4	83	2	38.7	1	22.5	0.117629	1.4352	1.64918
1	4	84	8	23.9	1	18.6	0.0448628	0.452498	0.519963
1	4	85	2	17.2	1	10.2	0.0232353	0.128518	0.14768
1	4	86	30	35.4	1	17.6	0.0984232	0.810719	1.01508
1	4	87	8	13	1	15.4	0.0132733	0.110845	0.127371
1	4	88	8	20.7	1	16	0.0336536	0.29199	0.335525
1	4	89	3	24.7	1	15.6	0.0479165	0.405346	0.465782
1	4	90	30	14.6	1	12.2	0.0167416	0.125295	0.118596
1	4	92	30	25.8	1	15.4	0.0522794	0.414997	0.470536
1	4	94	8	26	1	21	0.053093	0.604608	0.694752
1	4	95	8	13.8	1	10	0.0149572	0.0811084	0.0932013
1	4	96	8	34.2	1	21	0.0918635	1.04611	1.20209
2	1	5	2	33.8	3	22	0.0897272	1.07044	1.23004	1
2	1	6	2	36.8	3	22.1	0.106362	1.27466	1.46471	1
2	1	7	30	9.8	3	5.46	0.00754298	0.027927	0.0277189	1
2	1	10	2	47.3	3	26	0.175717	2.47744	2.84682	1
2	1	13	30	14.6	3	5.4	0.0167416	0.0539514	0.0637047	1
2	1	14	30	12.2	3	5.7	0.0116899	0.0421901	0.045459	1
2	1	20	30	28.2	3	10.4	0.0624581	0.321153	0.420775	1
2	1	1	4	11.8	3	13	0.0109359	0.077093	0.0885873
2	1	2	4	9.6	3	8.6	0.00723825	0.0337558	0.0387887
2	1	3	30	18.9	3	10	0.0280553	0.157418	0.175636
2	1	4	4	7.5	3	6.75	0.00441787	0.0161709	0.0185819
2	1	8	30	12.1	3	5.25	0.011499	0.0382191	0.0419613
2	1	9	4	8.4	3	6.4	0.00554178	0.019233	0.0221005
2	1	11	4	12.1	3	6	0.011499	0.0374136	0.0429918
2	1	12	30	11.5	3	4.9	0.0103869	0.0326728	0.0357626
2	1	15	30	9	3	3.6	0.00636174	0.0157351	0.0168602
2	1	17	30	8.9	3	6.5	0.00622115	0.0284446	0.0258403
2	1	18	30	12.5	3	4.8	0.0122719	0.0367946	0.0419718
2	1	19	30	11	3	4.64	0.00950334	0.0286593	0.0312368
2	1	21	30	7.7	3	3.7	0.00465664	0.0124541	0.0123901
2	1	22	2	34.4	3	17.4	0.0929411	0.876948	1.0077
2	2	24	2	17.5	3	10	0.0240529	0.130432	0.149879	1
2	2	26	2	33.4	3	22	0.0876161	1.04526	1.2011	1
2	2	23	2	21.5	3	12	0.0363051	0.236247	0.27147
2	2	25	4	12.1	3	11.16	0.011499	0.0695893	0.0799648
2	2	27	4	21	3	13	0.0346361	0.244168	0.280573
2	2	28	4	12	3	8.5	0.0113098	0.0521302	0.0599026
2	2	29	2	33	3	22	0.0855301	1.02037	1.1725
2	2	30	30	14.3	3	7	0.0160606	0.068134	0.0743182
2	2	31	5	12.4	3	7.4	0.0120763	0.0484599	0.0556851
2	2	32	2	15.4	3	12.2	0.0186265	0.123228	0.141601
2	3	34	2	18	3	13.4	0.025447	0.184909	0.212478	1
2	3	35	2	13.6	3	12	0.0145268	0.0945294	0.108623	1
2	3	37	2	14	3	8	0.0153938	0.0667811	0.0767379	1
2	3	40	30	79.1	3	15	0.49141	2.65392	4.89588	1
2	3	42	8	18	3	9	0.025447	0.124192	0.142709	1
2	3	44	2	24.5	3	16.4	0.0471436	0.41926	0.48177	1
2	3	47	2	15.2	3	13	0.0181459	0.12792	0.146992	1
2	3	51	2	20.1	3	14.5	0.0317309	0.249498	0.286698	1
2	3	53	2	31.1	3	17.1	0.0759647	0.704408	0.809433	1
2	3	54	4	42.6	3	22	0.142531	1.70039	1.95392	1
2	3	33	2	12.1	3	10.2	0.011499	0.0636031	0.0730861
2	3	36	4	25.7	3	16	0.0518749	0.450084	0.51719
2	3	38	2	9.4	3	6	0.00693979	0.0225795	0.025946
2	3	39	2	22.1	3	16.2	0.0383597	0.336982	0.387225
2	3	41	4	16.4	3	17	0.0211241	0.194735	0.223769
2	3	43	2	26.2	3	17	0.053913	0.497003	0.571104
2	3	45	2	12.2	3	11	0.0116899	0.0697301	0.0801265
2	3	46	2	10	3	9	0.007854	0.038331	0.044046
2	3	48	30	8.1	3	5.22	0.00515301	0.0193551	0.0179235
2	3	49	30	13.1	3	7.83	0.0134782	0.0660244	0.0672881
2	3	50	30	11.5	3	6.2	0.0103869	0.0416713	0.042791
2	3	52	2	32.5	3	21	0.0829579	0.944699	1.08555
2	4	55	30	11.3	3	8.44	0.0100288	0.0556558	0.0521704
2	4	56	51	12.3	3	5.9	0.0118823	0.0321251	0.047988
2	4	57	30	18.2	3	8.7	0.0260156	0.127934	0.14586
2	4	58	4	28.2	3	19.6	0.0624581	0.663838	0.762813
2	4	59	30	18.2	3	8.6	0.0260156	0.126414	0.14458
2	4	60	2	13.5	3	8.9	0.0143139	0.069082	0.0793819
2	4	61	4	15.3	3	8.6	0.0183854	0.0857411	0.0985247
2	4	62	30	12.2	3	6.86	0.0116899	0.0510951	0.0523555
3	1	1	4	24.6	1	28	0.0475293	0.721665	0.829263
3	1	2	30	12	1	6.38	0.0113098	0.0461049	0.0478414
3	1	3	30	21.2	1	14.2	0.035299	0.274348	0.292347
3	1	4	30	10.5	1	7.43	0.00865903	0.0431217	0.0405486
3	1	5	30	11	1	6.7	0.00950334	0.0419002	0.0413361
3	1	6	30	10	1	6.96	0.007854	0.037132	0.0348062
3	1	7	4	46.3	1	26	0.168365	2.37379	2.72772
3	1	8	30	21.6	1	15	0.0366436	0.299607	0.317077
3	1	9	4	31	1	22	0.0754769	0.900438	1.03469
3	1	10	30	13.2	1	10.2	0.0136848	0.0878971	0.0836501
3	1	11	30	22.1	1	12	0.0383597	0.247211	0.280691
3	1	12	2	43.3	1	24	0.147254	1.91644	2.20217
3	2		54	7.6	1	3.5	0.00453647	0.00727574	0.0120336
3	2	13	2	16.1	1	12	0.0203584	0.132477	0.152229
3	2	14	2	13.9	1	11	0.0151747	0.090517	0.104013
3	2	15	32	16.6	1	8	0.0216425	0.1005	0.112692
3	2	16	4	28.5	1	24	0.0637941	0.830249	0.954036
3	2	17	4	38.3	1	30	0.11521	1.87425	2.15369
3	2	18	8	19.2	1	10	0.028953	0.157004	0.180412
3	2	19	32	12.5	1	8.36	0.0122719	0.065297	0.0640757
3	2	20	2	44	1	30	0.152053	2.47363	2.84244
3	2	22	30	15	1	8.98	0.0176715	0.0955164	0.0993907
3	2	23	30	8.8	1	5.03	0.00608214	0.0214113	0.0207514
3	2	24	30	10	1	6.12	0.007854	0.032509	0.0315547
3	2	25	4	33.5	1	24	0.0881415	1.14712	1.31815
3	2	26	8	18.2	1	10	0.0260156	0.141075	0.162109
3	2	27	30	11.5	1	8.9	0.0103869	0.0605538	0.0563721
3	2	28	30	13.5	1	8.3	0.0143139	0.0737612	0.0749524
3	2	29	32	37.5	1	16	0.110447	0.809353	1.06589
3	2	30	30	15.8	1	9.73	0.0196067	0.113244	0.117894
3	3	31	4	25.5	1	15	0.0510706	0.415412	0.477349
3	3	32	32	19.2	1	7.42	0.028953	0.118733	0.144617
3	3	34	8	15	1	9.6	0.0176715	0.0919944	0.10571
3	3	35	6	8.1	1	6.77	0.00515301	0.0189176	0.0217382
3	3	36	30	55.4	1	18	0.241052	1.76128	2.65507
3	3	37	8	9.8	1	7.48	0.00754298	0.0305958	0.0351575
3	3	38	8	8.5	1	6.23	0.00567452	0.0191705	0.0220288
3	3	39	2	50.2	1	25	0.197924	2.68321	3.08327
3	3	40	4	8.5	1	8.08	0.00567452	0.0248632	0.0285702
3	3	41	4	21.1	1	15.45	0.0349668	0.292955	0.336634
3	3	42	4	14.2	1	7.4	0.0158368	0.0635501	0.0730251
3	3	43	32	10.8	1	6.43	0.00916091	0.0389365	0.0385394
3	3	44	32	8	1	6.3	0.00502656	0.0230229	0.0201521
3	3	45	30	7.7	1	5.42	0.00465664	0.0184806	0.0165766
3	3	46	32	19	1	18	0.0283529	0.291612	0.27803
3	3	47	30	21.5	1	17	0.0363051	0.338345	0.345433
3	3	48	30	17.2	1	11	0.0232353	0.148271	0.154833
3	3	49	32	10.9	1	7	0.00933134	0.0431735	0.0419248
3	3	50	30	11	1	7.2	0.00950334	0.0451367	0.043668
3	4	51	30	8.4	1	6.27	0.00554178	0.0248671	0.0222545
3	4	52	30	12.5	1	9.5	0.0122719	0.0745225	0.0706359
3	4	53	30	9.4	1	8.05	0.00693979	0.0388967	0.0341329
3	4	54	32	8.3	1	6.5	0.00541062	0.0252965	0.0223039
3	4	55	32	12.3	1	10	0.0118823	0.0764795	0.0709971
3	4	56	30	11	1	8.5	0.00950334	0.0535862	0.0495598
3	4	57	30	7.7	1	6.5	0.00465664	0.0222996	0.01904
3	4	58	32	12	1	8	0.0113098	0.0582556	0.0568505
3	4	59	30	8.9	1	7	0.00622115	0.0307094	0.0273425
3	4	60	30	18.1	1	13	0.0257305	0.191992	0.195835
3	4	61	30	11	1	7	0.00950334	0.0438412	0.04274
3	4	62	32	7.7	1	4.47	0.00465664	0.0151424	0.0143113
3	4	63	30	7.8	1	4.48	0.00477837	0.0155101	0.0147312
3	4	64	4	45.6	1	26.5	0.163313	2.34684	2.69674
3	4	65	30	12.8	1	7	0.012868	0.0565572	0.0588324
3	4	66	30	11.7	1	11	0.0107513	0.0775957	0.0687077
3	4	67	30	19.5	1	13	0.0298648	0.217599	0.229148
3	4	68	30	11.7	1	6.5	0.0107513	0.0450439	0.0460034
3	4	69	30	22.4	1	14.9	0.0394082	0.316294	0.340607
3	4	70	30	21.7	1	14.7	0.0369837	0.295701	0.315286
3	4	71	32	9.5	1	5.22	0.00708824	0.0253018	0.0250852
4	1	2	5	19.9	3	22	0.0311026	0.371053	0.426376	1
4	1	3	5	34	3	26	0.0907922	1.28009	1.47094	1
4	1	4	5	14.1	3	10	0.0156145	0.0846732	0.0972976	1
4	1	5	30	10.5	3	6	0.00865903	0.0345717	0.0344498	1
4	1	6	30	15.8	3	12	0.0196067	0.140657	0.138335	1
4	1	8	30	8.2	3	4.7	0.00528103	0.0177271	0.0169789	1
4	1	9	5	11	3	10	0.00950334	0.0515339	0.0592174	1
4	1	11	5	9	3	6.5	0.00636174	0.0224236	0.0257669	1
4	1	12	5	20.5	3	17	0.0330064	0.304274	0.34964	1
4	1	15	30	15.4	3	9	0.0186265	0.100065	0.10524	1
4	1	21	5	26.9	3	25	0.0568323	0.770464	0.885337	1
4	1	22	5	41.6	3	28	0.135918	2.06373	2.37142	1
4	1	24	30	17.1	3	13	0.0229659	0.174503	0.173718	1
4	1	25	30	24.1	3	18	0.0456168	0.43485	0.459022	1
4	1	26	30	22.7	3	16	0.0404709	0.348161	0.369849	1
4	1	1	8	21.2	3	23	0.035299	0.440258	0.505899
4	1	7	30	10.4	3	7.5	0.00849489	0.0428472	0.0400237
4	1	13	5	40.7	3	23.5	0.130101	1.65792	1.90511
4	1	14	30	13	3	10.5	0.0132733	0.0882768	0.0828103
4	1	17	30	16.5	3	12	0.0213825	0.151286	0.151575
4	1	18	5	10.5	3	8	0.00865903	0.0375644	0.0431651
4	1	19	30	9.5	3	6.8	0.00708824	0.0332561	0.030689
4	1	20	30	17.1	3	10.5	0.0229659	0.139931	0.147611
4	1	23	30	19.2	3	14.8	0.028953	0.242417	0.244827
4	1	27	30	22.4	3	18	0.0394082	0.384549	0.39341
4	2	28	30	9.9	3	7	0.00769771	0.0367271	0.0342255	1
4	2	29	30	9	3	6	0.00636174	0.0266819	0.0248899	1
4	2	32	51	8.6	3	5	0.00580882	0.0133091	0.0200987	1
4	2	33	5	22	3	19.5	0.0380134	0.401964	0.461896	1
4	2	34	51	9	3	4.6	0.00636174	0.0134099	0.020847	1
4	2	37	30	15.3	3	9	0.0183854	0.0989758	0.103805	1
4	2	38	30	11.8	3	7.2	0.0109359	0.0507887	0.0506353	1
4	2	41	30	15	3	7.5	0.0176715	0.0792901	0.0866377	1
4	2	46	30	19	3	11.8	0.0283529	0.188459	0.201491	1
4	2	47	30	15.2	3	9.3	0.0181459	0.101266	0.104971	1
4	2	48	30	7.9	3	6.8	0.00490168	0.0243932	0.0208013	1
4	2	50	5	22.8	3	13	0.0408282	0.28782	0.330733	1
4	2	52	31	9.9	3	6	0.00769771	0.0313168	0.0304301	1
4	2	31	5	29.3	3	21	0.0674258	0.767825	0.882305
4	2	35	30	11.1	3	5	0.00967691	0.0314355	0.0337054
4	2	36	30	24.2	3	8.5	0.0459962	0.201602	0.261313
4	2	39	30	7.8	3	6.5	0.00477837	0.0227884	0.0195652
4	2	43	30	9.5	3	4.6	0.00708824	0.0222015	0.0227797
4	2	44	51	9.1	3	4.9	0.0065039	0.0146036	0.0223147
4	2	45	30	7.5	3	7.3	0.00441787	0.0240549	0.0196791
4	2	49	30	10.4	3	7.3	0.00849489	0.0416665	0.0392073
4	2	51	30	18.4	3	10.2	0.0265905	0.153595	0.168507
4	2	53	30	8.1	3	5.6	0.00515301	0.0208135	0.01891
4	3	61	51	14.4	3	7.1	0.0162861	0.0529865	0.0762395	1
4	3	65	30	31	3	15.5	0.0754769	0.568797	0.696434	1
4	3	67	8	67.6	3	28	0.358909	5.44953	6.26203	1
4	3	55	8	11.3	3	8.4	0.0100288	0.0456819	0.0524928
4	3	56	8	29.1	3	20.5	0.0665085	0.739346	0.849579
4	3	58	51	11.2	3	6.2	0.00985206	0.0279904	0.040812
4	3	59	30	11.5	3	8.8	0.0103869	0.0598506	0.0558885
4	3	60	30	9.4	3	6.3	0.00693979	0.0301897	0.028314
4	3	62	30	8.3	3	9.8	0.00541062	0.0386723	0.0305031
4	3	63	30	11.9	3	8.8	0.011122	0.0633902	0.0600666
4	3	64	30	9.8	3	8.6	0.00754298	0.0446683	0.0391941
4	3	66	5	38	3	22.1	0.113412	1.35915	1.56179
4	4	70	30	19.9	3	11.2	0.0311026	0.193003	0.21348	1
4	4	72	5	20.7	3	16.8	0.0336536	0.30659	0.352301	1
4	4	78	30	15.7	3	8.6	0.0193593	0.0986173	0.105876	1
4	4	81	3	43.8	3	24	0.150674	1.96095	2.25332	1
4	4	82	5	22.1	3	19	0.0383597	0.395226	0.454153	1
4	4	83	30	10.3	3	7.3	0.00833231	0.0409954	0.0384166	1
4	4	84	5	24.9	3	23.4	0.0486956	0.617906	0.710033	1
4	4	85	5	36.6	3	27.5	0.105209	1.56893	1.80285	1
4	4	89	30	67.8	3	20.5	0.361036	2.82899	4.48859	1
4	4	68	30	8.3	3	5.2	0.00541062	0.0200851	0.0188143
4	4	69	5	35	3	24	0.0962115	1.25215	1.43884
4	4	71	30	11.9	3	9	0.011122	0.0648802	0.0611047
4	4	73	30	12.3	3	7.1	0.0118823	0.0536755	0.0546796
4	4	74	30	10.8	3	8.5	0.00916091	0.0519591	0.0476789
4	4	76	30	13.5	3	9.6	0.0143139	0.0857348	0.0837472
4	4	77	30	15.1	3	8.9	0.0179079	0.0956995	0.100108
4	4	79	5	35.3	3	27.3	0.0978679	1.44884	1.66485
4	4	80	30	19.1	3	13.3	0.0286522	0.215166	0.223198
4	4	86	30	17.7	3	12.1	0.0246058	0.171697	0.176875
4	4	87	30	34.1	3	12.5	0.0913271	0.534489	0.722647
4	4	88	5	21.1	3	14	0.0349668	0.265461	0.30504
5	1	1	30	12.4	2	4.6	0.0120763	0.0347387	0.0399492	1
5	1	2	30	12.9	2	6.8	0.0130698	0.05561	0.0584984	1
5	1	4	30	21.2	2	12.1	0.035299	0.232515	0.258763	1
5	1	8	5	12	2	13.3	0.0113098	0.0815684	0.0937299	1
5	1	3	30	13.7	2	8.6	0.0147412	0.0784337	0.0794348
5	1	6	5	15.9	2	10.5	0.0198557	0.113055	0.129911
5	1	7	30	9.9	2	6.3	0.00769771	0.0329369	0.0315835
5	1	9	2	13	2	11.3	0.0132733	0.0813341	0.0934607
5	1	10	2	26.1	2	19.3	0.0535022	0.559946	0.643431
5	1	12	5	20.4	2	13	0.0326852	0.230415	0.264769
5	1	13	30	12.2	2	7	0.0116899	0.0521734	0.0531682
5	1	14	2	35.2	2	20	0.0973142	1.05541	1.21277
5	1	15	5	13.3	2	12	0.0138929	0.0904049	0.103884
5	1	16	32	13.5	2	11.6	0.0143139	0.104261	0.096747
5	1	18	30	11.8	2	7.2	0.0109359	0.0507887	0.0506353
5	1	19	2	35.7	2	24.3	0.100098	1.31902	1.51568
5	1	20	2	27.1	2	19.5	0.0576806	0.609931	0.700869
5	1	21	30	10.1	2	6.7	0.00801187	0.0363009	0.0345271
5	1	22	5	10	2	9.6	0.007854	0.0408864	0.0469824
5	1	23	32	8	2	4.3	0.00502656	0.0155125	0.0150606
5	1	24	30	9	2	5.1	0.00636174	0.0225554	0.021989
5	1	25	5	12	2	9.6	0.0113098	0.0588764	0.0676547
5	1	26	30	13.7	2	8	0.0147412	0.0727835	0.075173
5	2	2	2	21.9	2	17.8	0.0376686	0.363593	0.417804	1
5	2	30	5	27.9	2	24.5	0.0611363	0.812236	0.933337	1
5	2	31	30	11.9	2	7.3	0.011122	0.052254	0.0520893	1
5	2	36	2	37	2	25.9	0.107521	1.51012	1.73527	1
5	2	40	2	9	2	7.5	0.00636174	0.0258734	0.0297311	1
5	2	41	30	16.6	2	14.2	0.0216425	0.181881	0.174545	1
5	2	1	2	30.9	2	19.7	0.0749908	0.801108	0.92055
5	2	3	2	22.5	2	17.9	0.0397609	0.385945	0.443488
5	2	4	5	13.2	2	13.7	0.0136848	0.101666	0.116824
5	2	5	5	10	2	9.1	0.007854	0.0387569	0.0445354
5	2	27	30	11.3	2	8	0.0100288	0.0526589	0.0500834
5	2	28	30	7.5	2	6.9	0.00441787	0.0226935	0.0188514
5	2	33	30	7.5	2	4.8	0.00441787	0.0155943	0.0142944
5	2	34	30	9.9	2	6.8	0.00769771	0.0356428	0.0334773
5	2	35	2	38.4	2	26	0.115812	1.63284	1.87629
5	2	37	2	26.6	2	26.1	0.0555718	0.786523	0.90379
5	2	38	2	14	2	11	0.0153938	0.091824	0.105515
5	2	39	30	16.1	2	14.5	0.0203584	0.176544	0.166273
5	2	42	30	10.3	2	13.9	0.00833231	0.0797776	0.0627746
5	2	43	30	13	2	13.6	0.0132733	0.115344	0.100867
5	2	45	2	32.1	2	26	0.0809284	1.14101	1.31113
5	2	46	2	8.6	2	10.3	0.00580882	0.0324446	0.0372819
5	2	47	2	11.2	2	12	0.00985206	0.0641099	0.0736684
5	2	48	2	31.5	2	25.9	0.0779313	1.09453	1.25772
5	2	49	5	30.7	2	24.5	0.0740232	0.983446	1.13007
5	2	50	30	7.8	2	4.7	0.00477837	0.0162982	0.0152796
5	2	51	30	11.3	2	3.9	0.0100288	0.0250553	0.0289584
5	2	52	5	7.5	2	9.6	0.00441787	0.0229986	0.0264276
5	2	53	30	9.7	2	7.2	0.00738983	0.0365376	0.0334957
5	2	54	30	8.2	2	5.7	0.00528103	0.0216395	0.0196693
5	2	55	30	7.5	2	7.7	0.00441787	0.0254187	0.020496
5	2	56	30	24.5	2	9.7	0.0471436	0.235927	0.296603
5	2	57	51	11.1	2	4.8	0.00967691	0.0212848	0.0334039
5	3	9	5	34.5	2	16.9	0.0934822	0.856707	0.984439	1
5	3	11	30	15.5	2	6.7	0.0188692	0.0745603	0.0851887	1
5	3	18	5	18.2	2	6.7	0.0260156	0.0945203	0.108613	1
5	3	22	2	26.1	2	21.7	0.0535022	0.629576	0.723444	1
5	3	25	2	33.5	2	22	0.0881415	1.05153	1.2083	1
5	3	26	5	23.9	2	17.6	0.0448628	0.42817	0.492008	1
5	3	27	30	12.3	2	5.2	0.0118823	0.0389	0.0431214	1
5	3	28	30	9.3	2	6.3	0.00679292	0.0296519	0.0276826	1
5	3	29	2	27.1	2	5.7	0.0576806	0.178288	0.20487	1
5	3	6	5	22.1	2	16.7	0.0383597	0.347383	0.399177
5	3	7	5	12.2	2	11.7	0.0116899	0.0741674	0.0852255
5	3	8	5	11.2	2	12.1	0.00985206	0.0646441	0.0742823
5	3	10	2	22.2	2	16.7	0.0387077	0.350534	0.402797
5	3	12	2	25.1	2	17.7	0.049481	0.474929	0.545739
5	3	13	2	29	2	21.7	0.0660521	0.777255	0.89314
5	3	14	2	28.5	2	22.7	0.0637941	0.785278	0.902359
5	3	15	30	9	2	6.3	0.00636174	0.0280622	0.0258333
5	3	16	5	13.5	2	15.6	0.0143139	0.121088	0.139141
5	3	17	51	8.2	2	15.9	0.00528103	0.0384775	0.0412871
5	3	21	2	34.1	2	25.7	0.0913271	1.27277	1.46253
5	3	23	2	31.7	2	21.9	0.0789241	0.937282	1.07703
5	3	24	2	16.9	2	9.6	0.0224318	0.116776	0.134186
5	3	31	2	28.9	2	19.7	0.0655974	0.70076	0.805241
5	4	32	5	13.5	2	7.7	0.0143139	0.0597676	0.0686787	1
5	4	34	2	24.1	2	19.8	0.0456168	0.489787	0.562812	1
5	4	38	30	10.7	2	9.1	0.00899204	0.0548903	0.0492486	1
5	4	41	2	21.5	2	13.7	0.0363051	0.269715	0.309928	1
5	4	52	8	15.7	2	11.6	0.0193593	0.121777	0.139933	1
5	4	53	30	40	2	21.7	0.125664	1.2361	1.54071	1
5	4	35	5	13.2	2	11.7	0.0136848	0.0868243	0.0997695
5	4	36	5	18.5	2	11.9	0.0268803	0.173459	0.199322
5	4	37	30	9	2	5	0.00636174	0.0220983	0.0216594
5	4	39	5	13.9	2	11.6	0.0151747	0.0954542	0.109686
5	4	40	30	8.1	2	4.2	0.00515301	0.0154591	0.0151854
5	4	42	30	13.5	2	12.7	0.0143139	0.114498	0.103667
5	4	43	6	38.9	2	8.9	0.118848	0.573584	0.659103
5	4	44	30	13.8	2	11.6	0.0149572	0.108184	0.101336
5	4	45	30	12.5	2	9.2	0.0122719	0.0720909	0.0689286
5	4	46	30	16	2	11.7	0.0201062	0.13995	0.139337
5	4	47	5	18.5	2	17.6	0.0268803	0.256545	0.294795
5	4	48	30	10.5	2	5.7	0.00865903	0.0327862	0.0331284
5	4	49	30	10.9	2	8.6	0.00933134	0.053412	0.04905
5	4	50	30	11.2	2	8.8	0.00985206	0.0572501	0.0528586
6	1	8	30	8.3	2	3	0.00541062	0.0113741	0.0123691	1
6	1	10	51	30.6	2	7.2	0.0735417	0.242637	0.37611	1
6	1	12	2	16	2	8.8	0.0201062	0.0959468	0.110252	1
6	1	13	2	9	2	4.8	0.00636174	0.016559	0.0190279	1
6	1	15	34	10	2	5.7	0.007854	0.0302053	0.0298897	1
6	1	16	2	22.5	2	16.9	0.0397609	0.364384	0.418712	1
6	1	18	34	8.9	2	4.2	0.00622115	0.0181102	0.0185216	1
6	1	1	2	26	2	9	0.053093	0.259118	0.297751
6	1	2	5	18	2	16	0.025447	0.220787	0.253705
6	1	3	2	12.4	2	10.7	0.0120763	0.0700704	0.0805177
6	1	4	34	14.8	2	6.3	0.0172034	0.0647355	0.0737357
6	1	5	32	14.7	2	8.2	0.0169717	0.0840498	0.08887
6	1	6	4	10	2	8.2	0.007854	0.0349238	0.0401308
6	1	7	32	9.4	2	7.5	0.00693979	0.0361526	0.0323399
6	1	9	2	28	2	8	0.0615754	0.267124	0.306952
6	1	11	34	9	2	6.2	0.00636174	0.0276019	0.02552
6	1	14	32	11.9	2	10.5	0.011122	0.0760889	0.0687261
6	1	17	32	12.9	2	6.8	0.0130698	0.05561	0.0584984
6	1	19	34	21	2	7.2	0.0346361	0.133801	0.170732
6	1	20	2	37.9	2	21.9	0.112816	1.33977	1.53952
6	1	21	30	14.3	2	7.7	0.0160606	0.0751892	0.0799203
6	1	22	32	8.5	2	7.2	0.00567452	0.0292657	0.0253545
6	1	24	51	10.9	2	3.8	0.00933134	0.0162487	0.0272432
6	2	26	5	19.2	2	15.7	0.028953	0.246496	0.283247	1
6	2	28	30	10.2	2	6.8	0.0081713	0.0374766	0.0356524	1
6	2	37	32	26	2	14.7	0.053093	0.400677	0.461593	1
6	2	38	32	11.9	2	9.7	0.011122	0.0701037	0.0646961	1
6	2	40	32	31.1	2	15.7	0.0759647	0.579514	0.708068	1
6	2	25	32	11.2	2	6.7	0.00985206	0.0431883	0.0429368
6	2	27	30	10.2	2	6.7	0.0081713	0.0369069	0.0352519
6	2	29	5	14.5	2	9.7	0.016513	0.0868591	0.0998095
6	2	30	5	18	2	9.9	0.025447	0.136612	0.15698
6	2	31	51	18	2	4.2	0.025447	0.0489752	0.0840355
6	2	32	2	13.8	2	15.7	0.0149572	0.12734	0.146326
6	2	33	32	24.5	2	13.6	0.0471436	0.334584	0.383783
6	2	34	51	7.6	2	3.5	0.00453647	0.00727574	0.0120336
6	2	35	5	16.2	2	11.5	0.020612	0.128539	0.147704
6	2	36	5	8	2	6.7	0.00502656	0.0182626	0.0209855
6	2	39	32	8.9	2	8.2	0.00622115	0.0361668	0.0308485
6	2	41	2	7.8	2	5.7	0.00477837	0.0147697	0.0169718
6	2	42	4	11	2	11.6	0.00950334	0.0597793	0.0686922
6	2	43	32	9.9	2	6.7	0.00769771	0.0351011	0.0331013
6	2	44	30	9	2	5.2	0.00636174	0.0230127	0.022317
6	2	45	4	12.2	2	8.7	0.0116899	0.0551501	0.0633728
6	2	46	2	19.5	2	9.2	0.0298648	0.148993	0.171207
6	2	47	5	12.9	2	7.6	0.0130698	0.0538643	0.0618952
6	2	48	5	11.7	2	7	0.0107513	0.040811	0.0468958
6	3	51	5	7.7	2	7.2	0.00465664	0.0181812	0.0208919	1
6	3	52	32	16.4	2	11.8	0.0211241	0.147169	0.147739	1
6	3	53	32	22.7	2	9.7	0.0404709	0.207532	0.25252	1
6	3	1	5	11	2	8.7	0.00950334	0.0448345	0.0515191
6	3	2	32	10.5	2	6.7	0.00865903	0.0387493	0.0374739
6	3	3	51	9	2	4.8	0.00636174	0.0139929	0.0214855
6	3	49	5	21.5	2	14.7	0.0363051	0.289402	0.332551
6	3	50	5	9.2	2	8.7	0.00664763	0.0313619	0.0360378
6	3	54	32	26.8	2	10.8	0.0564106	0.306544	0.388971
6	3	55	30	11.1	2	4.7	0.00967691	0.0294876	0.0321521
6	3	56	51	15.2	2	5.2	0.0181459	0.0432387	0.0685026
6	3	57	5	26	2	17.9	0.053093	0.515356	0.592194
6	4	13	5	26.2	2	15.7	0.053913	0.458997	0.527432	1
6	4	14	5	33	2	21.5	0.0855301	0.997181	1.14586	1
6	4	15	34	9.3	2	8.6	0.00679292	0.0409053	0.0350966	1
6	4	16	34	14.2	2	8.7	0.0158368	0.0843053	0.0864301	1
6	4	4	30	7.7	2	5.2	0.00465664	0.0177056	0.016061
6	4	5	32	19	2	10.9	0.0283529	0.173619	0.189664
6	4	6	30	7.9	2	5.1	0.00490168	0.0181179	0.0167042
6	4	7	5	43.1	2	21.7	0.145897	1.71681	1.97278
6	4	8	32	18.7	2	10	0.0274647	0.154628	0.17174
6	4	9	2	9.7	2	6.2	0.00738983	0.0248452	0.0285495
6	4	10	5	7.6	2	8.2	0.00453647	0.020172	0.0231796
6	4	11	51	8.5	2	4.6	0.00567452	0.0119613	0.0184846
6	4	12	51	15.2	2	4.9	0.0181459	0.0407441	0.0656768
6	4	17	32	30.6	2	11.2	0.0735417	0.397737	0.528917
6	4	18	51	9	2	3.7	0.00636174	0.0107862	0.0178654
7	1	1	6	10	1	10.5	0.007854	0.0447195	0.051387
7	1	2	32	21.1	1	12	0.0349668	0.228704	0.25458
7	1	3	52	8.4	1	5.1	0.00554178	0.0129512	0.0193982
7	1	4	32	37	1	13	0.107521	0.638435	0.88442
7	1	5	34	14.5	1	6.8	0.016513	0.067684	0.074854
7	1	6	32	8.5	1	7.5	0.00567452	0.0305271	0.0261561
7	1	7	34	9.8	1	5.9	0.00754298	0.0302567	0.0294063
7	1	8	34	8.5	1	5.8	0.00567452	0.0234034	0.0215007
7	1	9	34	12.5	1	6	0.0122719	0.0463414	0.0497567
7	1	10	5	13	1	9.9	0.0132733	0.0712573	0.0818815
7	1	11	34	17	1	10	0.0226981	0.131743	0.140472
7	1	12	34	9.5	1	6	0.00708824	0.0292198	0.0278956
7	1	15	52	9	1	4.2	0.00636174	0.0122438	0.019545
7	1	16	6	26	1	15.5	0.053093	0.446258	0.512793
7	1	17	32	9.7	1	9.5	0.00738983	0.0486631	0.0413797
7	1	18	30	14	1	10.5	0.0153938	0.0999846	0.0968164
7	1	19	30	11.1	1	10	0.00967691	0.0643613	0.0571788
7	1	36	30	13	1	11	0.0132733	0.092626	0.0858004
7	1	37	30	20	1	12	0.031416	0.209025	0.227402
7	1	38	32	13	1	18	0.0132733	0.154114	0.124903
7	2	1	31	8.5	1	7	0.00567452	0.0284256	0.0248157
7	2	2	5	10	1	7.3	0.007854	0.0310907	0.0357262
7	2	3	32	27	1	14.4	0.0572557	0.417909	0.49203
7	2	4	52	24	1	7.6	0.045239	0.15755	0.234394
7	2	5	5	17.5	1	12.5	0.0240529	0.16304	0.187348
7	2	6	5	15.3	1	10.2	0.0183854	0.101693	0.116855
7	2	13	8	13.4	1	10.5	0.0141026	0.0802983	0.0922705
7	2	14	32	26	1	12.8	0.053093	0.347261	0.415362
7	2	49	32	26.5	1	2.8	0.0551547	0.0745068	0.1357
7	2	50	8	15	1	11	0.0176715	0.10541	0.121127
7	2	51	34	26	1	9	0.053093	0.241278	0.317533
7	2	52	30	9.5	1	7.2	0.00708824	0.0352805	0.0320561
7	2	53	6	26	1	15.8	0.053093	0.454895	0.522718
7	2	54	52	13	1	6.1	0.0132733	0.0371021	0.0552048
7	2	55	32	12	1	11	0.0113098	0.0809683	0.0724753
7	2	56	33	18	1	9.5	0.025447	0.137536	0.152387
7	2	57	33	13	1	11.5	0.0132733	0.0969819	0.0887584
7	3	34	6	15	1	13.8	0.0176715	0.132242	0.151959
7	3	39	51	27.3	1	9.3	0.0585351	0.249454	0.354673
7	3	40	32	23	1	13.4	0.0415477	0.296308	0.332142
7	3	41	51	22	1	6.5	0.0380134	0.113225	0.174702
7	3	42	32	11.1	1	7.4	0.00967691	0.0471451	0.0454489
7	3	43	5	29	1	16.2	0.0660521	0.580255	0.666768
7	3	44	5	11.1	1	11.5	0.00967691	0.0603464	0.0693438
7	3	45	52	21.1	1	7	0.0349668	0.112162	0.168633
7	3	46	52	38	1	12	0.113412	0.623635	0.852136
7	3	47	32	22	1	13	0.0380134	0.266499	0.295516
7	3	48	5	9.4	1	8	0.00693979	0.030106	0.0345947
7	4	20	5	21	1	15	0.0346361	0.281733	0.323738
7	4	21	34	17	1	12	0.0226981	0.159069	0.161424
7	4	22	32	11.3	1	9	0.0100288	0.0594776	0.0547896
7	4	23	6	13	1	11.1	0.0132733	0.0798946	0.0918065
7	4	24	32	13.5	1	18.5	0.0143139	0.168922	0.138104
7	4	25	34	11.3	1	15.2	0.0100288	0.102246	0.081704
7	4	26	52	11.1	1	4.8	0.00967691	0.0212848	0.0334039
7	4	28	32	17	1	12.1	0.0226981	0.16044	0.162448
7	4	29	6	9.8	1	8	0.00754298	0.0327227	0.0376016
7	4	30	32	11.1	1	11	0.00967691	0.0710258	0.0614889
7	4	31	32	12	1	9.8	0.0113098	0.0718543	0.0663648
7	4	32	32	14	1	11.9	0.0153938	0.113796	0.106512
7	4	33	52	26.5	1	10.1	0.0551547	0.255267	0.353227
7	4	35	30	44	1	13.5	0.152053	0.88822	1.31169
8	1	5	52	13.9	2	5.9	0.0151747	0.0410264	0.0620706	1
8	1	1	6	8.5	2	5.1	0.00567452	0.0156934	0.0180332
8	1	2	52	7.7	2	4	0.00465664	0.00853539	0.0135972
8	1	3	52	8.3	2	4.4	0.00541062	0.0109091	0.0170359
8	1	4	52	12.3	2	5.7	0.0118823	0.0310361	0.046829
8	1	6	6	8	2	6.6	0.00502656	0.01799	0.0206723
8	1	7	52	11.8	2	5.8	0.0109359	0.0290652	0.0434455
8	1	8	5	20	2	10.7	0.031416	0.182285	0.209463
8	1	9	31	28.1	2	11.99	0.062016	0.369823	0.465488
8	1	10	5	13.5	2	9.3	0.0143139	0.0721869	0.0829496
8	1	11	5	29.5	2	12.7	0.0683494	0.470712	0.540893
8	2	15	32	24	2	5.7	0.045239	0.131531	0.189337	1
8	2	23	32	29.9	2	10.2	0.0702155	0.347309	0.469056	1
8	2	12	32	8.5	2	7.2	0.00567452	0.0292657	0.0253545
8	2	13	52	10.9	2	4.2	0.00933134	0.0179591	0.0292463
8	2	14	5	31.1	2	14.5	0.0759647	0.597305	0.686361
8	2	16	34	9.9	2	5.7	0.00769771	0.0296994	0.0292629
8	2	17	6	24	2	17.5	0.045239	0.429307	0.493315
8	2	18	52	8.2	2	3.1	0.00528103	0.0075019	0.012956
8	2	19	52	7.9	2	3.1	0.00490168	0.00696302	0.0119787
8	2	20	52	9.5	2	4.5	0.00708824	0.0146164	0.0229977
8	2	21	52	7.5	2	3.7	0.00441787	0.00749042	0.012173
8	2	22	52	11	2	4.5	0.00950334	0.0195966	0.0313082
8	2	24	5	13.8	2	9.8	0.0149572	0.0794862	0.0913373
8	3	25	34	34.7	2	11.6	0.0945692	0.509471	0.708198	1
8	3	29	32	41.5	2	16.7	0.135266	1.00308	1.36365	1
8	3	26	52	7.5	2	3.5	0.00441787	0.00708553	0.0117028
8	3	27	32	27.5	2	14.1	0.0593959	0.421717	0.503296
8	3	28	34	12.5	2	5.1	0.0122719	0.0391744	0.0439575
8	3	30	32	31.4	2	11.5	0.0774373	0.426873	0.569868
8	4	31	5	15	2	13.5	0.0176715	0.129367	0.148655
8	4	32	5	8.5	2	9.9	0.00567452	0.0304636	0.0350056
8	4	33	5	8	2	6.7	0.00502656	0.0182626	0.0209855
8	4	34	5	17.7	2	12.5	0.0246058	0.166788	0.191655
8	4	35	6	8.9	2	7.6	0.00622115	0.025639	0.0294617
8	4	36	32	10	2	9.7	0.007854	0.052334	0.0448312
8	4	37	34	13.1	2	7.5	0.0134782	0.0631498	0.0651147
8	4	38	32	15.6	2	12.7	0.0191135	0.145988	0.140618
8	4	39	6	7.6	2	7.5	0.00453647	0.01845	0.0212008
8	4	40	5	14.5	2	8.3	0.016513	0.0743227	0.085404
8	4	41	5	19	2	6.3	0.0283529	0.0968624	0.111304
8	4	42	6	16	2	11.7	0.0201062	0.127566	0.146585
8	4	43	6	11.5	2	10.6	0.0103869	0.0597048	0.0686065
9	1	1	52	25.2	1	8.7	0.049876	0.198839	0.285857
9	1	2	52	14.2	1	6.7	0.0158368	0.0486221	0.0710471
9	1	3	52	13	1	4.6	0.0132733	0.0279786	0.0451945
9	1	4	32	15	1	10.7	0.0176715	0.114487	0.1136
9	1	5	52	13.5	1	7.2	0.0143139	0.0472261	0.0672215
9	1	6	32	9.5	1	10.2	0.00708824	0.0505725	0.0418073
9	1	7	2	21	1	13.7	0.0346361	0.257316	0.295681
9	1	8	30	9.5	1	8.6	0.00708824	0.0423944	0.0367071
9	1	9	32	33.5	1	14.7	0.0881415	0.613437	0.78769
9	1	10	2	8.4	1	7.7	0.00554178	0.0231397	0.0265897
9	1	11	2	8.2	1	7.2	0.00528103	0.020619	0.0236932
9	1	12	32	31	1	13.5	0.0754769	0.493096	0.626803
9	1	13	2	8.5	1	7.2	0.00567452	0.0221553	0.0254586
9	1	14	8	10	1	10.2	0.007854	0.0434418	0.0499188
9	1	15	2	10	1	7.2	0.007854	0.0306648	0.0352368
9	1	16	2	8	1	9.2	0.00502656	0.025077	0.0288159
9	1	17	34	12	1	8.2	0.0113098	0.0597619	0.057931
9	1	18	30	10	1	9.5	0.007854	0.0512189	0.0441246
9	1	19	2	10	1	7.2	0.007854	0.0306648	0.0352368
9	1	20	32	30.5	1	11.7	0.0730618	0.413824	0.543066
9	1	21	5	11	1	8.7	0.00950334	0.0448345	0.0515191
9	1	22	2	9	1	6.4	0.00636174	0.0220787	0.0253705
9	1	23	30	10	1	7.7	0.007854	0.0412205	0.0375938
9	1	24	5	42.9	1	22.2	0.144546	1.7401	1.99955
9	2	25	2	8.6	1	7.6	0.00580882	0.0239397	0.027509
9	2	26	52	12.9	1	5.2	0.0130698	0.0311433	0.0485037
9	2	27	51	10.5	1	7.3	0.00865903	0.0289657	0.040003
9	2	29	34	13.5	1	7.4	0.0143139	0.0655084	0.0686717
9	2	30	32	26.8	1	11.7	0.0564106	0.332989	0.41345
9	2	31	5	25	1	17.9	0.0490875	0.476476	0.547516
9	2	32	5	8.5	1	7.2	0.00567452	0.0221553	0.0254586
9	2	33	34	8.5	1	6.3	0.00567452	0.0254921	0.0229001
9	2	34	2	9.5	1	8.2	0.00708824	0.0315187	0.036218
9	2	35	2	11.9	1	9.5	0.011122	0.0572961	0.0658387
9	2	36	2	7.5	1	5.6	0.00441787	0.0134158	0.0154161
9	2	37	2	11.3	1	8.2	0.0100288	0.0445942	0.051243
9	2	38	2	11.2	1	8.3	0.00985206	0.0443427	0.050954
9	2	39	32	15	1	10.7	0.0176715	0.114487	0.1136
9	2	40	2	8	1	6.7	0.00502656	0.0182626	0.0209855
9	2	41	2	9	1	5.7	0.00636174	0.0196638	0.0225956
9	2	42	30	15	1	6.7	0.0176715	0.070563	0.0794977
9	2	43	32	10	1	5.5	0.007854	0.0291103	0.0290866
9	2	44	51	11	1	6.7	0.00950334	0.0291771	0.0415145
9	2	45	51	11.7	1	3.5	0.0107513	0.0172433	0.0298307
9	2	46	30	8.8	1	7.2	0.00608214	0.0310222	0.0272784
9	2	47	52	18	1	7.5	0.025447	0.0874557	0.126757
9	2	48	30	17.4	1	10.2	0.0237788	0.139828	0.149777
9	2	49	30	7.9	1	7.2	0.00490168	0.0258781	0.021728
9	3	50	52	7.8	1	4.5	0.00477837	0.00985334	0.0151881
9	3	51	2	8.7	1	8.7	0.00594469	0.0280456	0.0322271
9	3	52	32	11.2	1	9.7	0.00985206	0.0633133	0.0569326
9	3	53	51	10.6	1	8.7	0.00882475	0.0351814	0.0462137
9	3	54	51	10.5	1	5.7	0.00865903	0.022617	0.0335678
9	3	55	32	8.2	1	8.6	0.00528103	0.0331061	0.0269147
9	3	56	32	14.5	1	11.7	0.016513	0.118612	0.113219
9	3	57	30	10	1	7.7	0.007854	0.0412205	0.0375938
9	3	58	30	11	1	8.3	0.00950334	0.0522833	0.0486681
9	3	59	30	16.3	1	8.5	0.0208673	0.103771	0.113571
9	3	60	5	9.6	1	6.5	0.00723825	0.0255131	0.029317
9	3	61	30	15.7	1	10.7	0.0193593	0.123608	0.125068
9	3	62	32	9.9	1	8.2	0.00769771	0.0432539	0.0386141
9	3	63	32	11.1	1	8.7	0.00967691	0.0557314	0.0514183
9	3	64	32	9.4	1	7.2	0.00693979	0.0346586	0.0313487
9	3	65	30	9.7	1	5.6	0.00738983	0.0281777	0.0276546
9	3	66	32	8.2	1	9.6	0.00528103	0.0370933	0.0292696
9	3	67	30	10.9	1	8.5	0.00933134	0.0527701	0.0486145
9	3	68	30	13.9	1	10.1	0.0151747	0.0948993	0.0925812
9	3	69	30	7.7	1	9	0.00465664	0.0312178	0.0244023
9	3	70	2	7.7	1	7.5	0.00465664	0.0189387	0.0217624
9	3	71	2	7.7	1	8.8	0.00465664	0.0222214	0.0255345
9	3	72	30	7.8	1	7.3	0.00477837	0.0256938	0.0213757
9	3	73	30	8.6	1	7	0.00580882	0.0289899	0.0254353
9	3	74	5	14.5	1	11.6	0.016513	0.103873	0.11936
9	3	75	2	16.3	1	13.2	0.0208673	0.149368	0.171638
9	3	76	7	10.5	1	10.7	0.00865903	0.0502424	0.0577333
9	3	77	5	7.5	1	6.2	0.00441787	0.0148533	0.0170678
9	3	78	5	10	1	9.3	0.007854	0.0396087	0.0455142
9	4	79	32	40.7	1	19.8	0.130101	1.15764	1.49027
9	4	80	2	10.6	1	10.2	0.00882475	0.0488112	0.0560888
9	4	81	52	8.8	1	4.1	0.00608214	0.011427	0.0183265
9	4	82	30	10.4	1	9.5	0.00849489	0.0547085	0.0479289
9	4	83	5	13.6	1	13.8	0.0145268	0.108709	0.124917
9	4	84	5	9.6	1	10.2	0.00723825	0.040036	0.0460052
9	4	85	52	10.4	1	9.5	0.00849489	0.0369804	0.0472549
9	4	86	2	12.4	1	9.6	0.0120763	0.0628669	0.0722401
9	4	87	6	15.9	1	7.8	0.0198557	0.083984	0.0965057
9	4	88	5	8.5	1	8	0.00567452	0.024617	0.0282873
9	4	89	30	12.4	1	13.2	0.0120763	0.103301	0.0892469
9	4	90	30	9.8	1	8.6	0.00754298	0.0446683	0.0391941
9	4	91	30	12.5	1	10.8	0.0122719	0.0850884	0.0778927
9	4	92	5	10	1	8.6	0.007854	0.0366274	0.0420884
9	4	93	2	9.1	1	8.6	0.0065039	0.0303311	0.0348534
9	4	94	30	9.5	1	6.1	0.00708824	0.0297234	0.0282494
9	4	95	30	8.9	1	9.5	0.00622115	0.0421095	0.0345116
9	4	96	32	34	1	16.5	0.0907922	0.708671	0.887513
9	4	97	52	10.2	1	3	0.0081713	0.0112332	0.0200366
9	4	98	52	8.5	1	3.2	0.00567452	0.00832089	0.0142916
9	4	99	52	8	1	3.1	0.00502656	0.00714042	0.0123
9	4	100	5	12.3	1	9.5	0.0118823	0.0612127	0.0703393
9	4	101	5	10.2	1	9.5	0.0081713	0.0420951	0.0483713
9	4	102	5	8	1	6.3	0.00502656	0.0171723	0.0197326
9	4	103	32	37.8	1	12.8	0.112221	0.65128	0.914352
9	4	104	34	11.7	1	6.8	0.0107513	0.0471947	0.0476136
9	4	105	5	9	1	10.2	0.00636174	0.0351879	0.0404342
9	4	106	34	8.5	1	4.7	0.00567452	0.0188305	0.0183153
9	4	107	5	16.5	1	12.8	0.0213825	0.148418	0.170546
9	4	108	32	23.2	1	11.1	0.0422734	0.247467	0.293017
10	1	1	33	23.8	3	12.7	0.0444882	0.296899	0.342663	1
10	1	4	52	11.5	3	4	0.0103869	0.0190387	0.0316241	1
10	1	6	5	34.5	3	17.7	0.0934822	0.897262	1.03104	1
10	1	7	34	38	3	16.6	0.113412	0.859673	1.12728	1
10	1	11	33	20	3	8.8	0.031416	0.151686	0.179509	1
10	1	2	52	7.8	3	3.2	0.00477837	0.00700682	0.0119273
10	1	3	51	7.7	3	3.4	0.00465664	0.00725508	0.0121176
10	1	8	52	8.7	3	4.7	0.00594469	0.0128032	0.0197099
10	1	9	52	8.8	3	4	0.00608214	0.0111483	0.0180085
10	1	10	2	31	3	17	0.0754769	0.695793	0.799533
10	2	13	5	13.5	3	10.7	0.0143139	0.0830537	0.0954367	1
10	2	16	2	19.9	3	18	0.0311026	0.303589	0.348853	1
10	2	17	5	29.2	3	16.7	0.0669663	0.606443	0.696861	1
10	2	18	2	24.2	3	16.9	0.0459962	0.421527	0.484375	1
10	2	19	5	22	3	16	0.0380134	0.329817	0.378991	1
10	2	21	33	24.1	3	11.5	0.0456168	0.273646	0.326189	1
10	2	22	34	35.2	3	11.3	0.0973142	0.507922	0.715449	1
10	2	25	5	15.5	3	12.2	0.0188692	0.124833	0.143446	1
10	2	26	5	15.5	3	10.8	0.0188692	0.110508	0.126985	1
10	2	28	5	12.9	3	8.8	0.0130698	0.0623691	0.0716681	1
10	2	29	5	9.9	3	6.3	0.00769771	0.0262977	0.0302186	1
10	2	31	5	22.4	3	17.8	0.0394082	0.380385	0.437099	1
10	2	32	5	16	3	12.4	0.0201062	0.135198	0.155355	1
10	2	34	2	19.5	3	11.9	0.0298648	0.192719	0.221452	1
10	2	35	6	11	3	9.5	0.00950334	0.0489572	0.0562565	1
10	2	12	34	10.5	3	6.6	0.00865903	0.0381516	0.0370466
10	2	15	5	29	3	18.9	0.0660521	0.676964	0.777896
10	2	20	5	38.7	3	19.2	0.117629	1.2247	1.4073
10	2	23	5	9.7	3	10.7	0.00738983	0.042878	0.049271
10	2	24	2	21.4	3	11.5	0.0359682	0.224302	0.257744
10	2	27	5	16	3	10.6	0.0201062	0.115572	0.132804
10	2	30	34	14	3	7.6	0.0153938	0.0715835	0.0756681
10	2	33	5	33.5	3	18	0.0881415	0.860339	0.988612
10	3	36	5	20.4	3	15.9	0.0326852	0.281816	0.323833	1
10	3	39	33	33.5	3	8.8	0.0881415	0.360914	0.532653	1
10	3	45	5	8	3	8.2	0.00502656	0.0223512	0.0256837	1
10	3	47	5	9.4	3	7.2	0.00693979	0.0270954	0.0311352	1
10	3	48	2	10.5	3	10.5	0.00865903	0.0493032	0.0566542	1
10	3	37	5	20.9	3	14.8	0.0343071	0.275335	0.316387
10	3	38	52	13.7	3	5.7	0.0147412	0.0385033	0.0587522
10	3	40	52	9.2	3	4.3	0.00664763	0.0130986	0.0208145
10	3	41	52	7.5	3	2.6	0.00441787	0.00526354	0.00947928
10	3	42	52	11.4	3	4.5	0.0102071	0.0210477	0.0337519
10	3	43	6	12.4	3	8.5	0.0120763	0.0556634	0.0639626
10	3	44	6	10.5	3	8	0.00865903	0.0375644	0.0431651
10	3	46	6	9.7	3	6.3	0.00738983	0.0252459	0.02901
10	3	49	2	10.4	3	11	0.00849489	0.0506719	0.0582269
10	4	51	34	10.5	3	5.3	0.00865903	0.0304106	0.0313406	1
10	4	52	34	11.7	3	5.3	0.0107513	0.0364756	0.0393735	1
10	4	53	34	12.4	3	5.3	0.0120763	0.0402171	0.0445057	1
10	4	55	34	9.3	3	4.1	0.00679292	0.0190191	0.0199507	1
10	4	56	6	14	3	10.6	0.0153938	0.088485	0.101678	1
10	4	61	6	8.5	3	7.1	0.00567452	0.0218476	0.025105	1
10	4	62	6	8.5	3	6.7	0.00567452	0.0206168	0.0236906	1
10	4	64	33	27.5	3	11.3	0.0593959	0.335452	0.425124	1
10	4	67	5	25.4	3	14	0.0506709	0.384683	0.442038	1
10	4	50	2	13	3	9.6	0.0132733	0.069098	0.0794003
10	4	57	5	16.5	3	9.2	0.0213825	0.106675	0.12258
10	4	58	5	9.5	3	8.3	0.00708824	0.0319031	0.0366597
10	4	59	6	8.5	3	7.1	0.00567452	0.0218476	0.025105
10	4	60	6	11.4	3	8.2	0.0102071	0.045387	0.052154
10	4	63	6	7.8	3	7.2	0.00477837	0.0186565	0.0214381
10	4	65	6	11.2	3	7.3	0.00985206	0.0390002	0.0448149
10	4	66	33	32.9	3	8.8	0.0850125	0.350117	0.512736
10	4	68	33	18	3	10.5	0.025447	0.152528	0.164472
10	4	69	2	10.5	3	7.3	0.00865903	0.0342775	0.0393881
10	4	70	52	8.8	3	3.4	0.00608214	0.00947602	0.0160488
11	1	1	52	55.8	2	7.3	0.244545	0.818037	1.34454	1
11	1	8	2	38.4	2	29.6	0.115812	1.85892	2.13608	1
11	1	11	6	32.7	2	29.5	0.083982	1.34346	1.54377	1
11	1	13	6	33	2	27.7	0.0855301	1.28474	1.47629	1
11	1	14	6	16.6	2	13.8	0.0216425	0.161958	0.186106	1
11	1	17	6	19.8	2	14.8	0.0307908	0.247115	0.283959	1
11	1	18	6	18	2	22.8	0.025447	0.314621	0.36153	1
11	1	2	33	43.8	2	13.7	0.150674	0.894949	1.3138
11	1	3	33	14.8	2	9.6	0.0172034	0.100059	0.101663
11	1	4	33	10.8	2	9.7	0.00916091	0.0595597	0.05273
11	1	5	2	8	2	7.2	0.00502656	0.0196255	0.0225516
11	1	6	51	8	2	3.7	0.00502656	0.00852243	0.0139437
11	1	7	51	8	2	2.7	0.00502656	0.00621907	0.0111525
11	1	9	33	12.4	2	11.4	0.0120763	0.0887734	0.0798078
11	1	10	33	12.3	2	9.8	0.0118823	0.0748987	0.0699118
11	1	12	6	34	2	29.1	0.0907922	1.43271	1.64632
11	1	15	33	12.1	2	7.8	0.011499	0.0575476	0.0567479
11	1	16	6	45	2	29.9	0.159044	2.57872	2.96319
11	2	19	33	39.7	2	14.9	0.123786	0.827498	1.13849	1
11	2	20	5	25.2	2	23.9	0.049876	0.646408	0.742785	1
11	2	21	2	29	2	25.9	0.0660521	0.927691	1.06601
11	2	22	6	23.8	2	24.1	0.0444882	0.581405	0.66809
11	2	24	33	40.7	2	17.8	0.130101	1.03697	1.37405
11	2	25	33	11.3	2	8	0.0100288	0.0526589	0.0500834
11	2	26	52	11.9	2	7.9	0.011122	0.0402627	0.0550542
11	3	27	52	8.8	2	13.8	0.00608214	0.0384615	0.0433249
11	3	28	52	20.7	2	18.7	0.0336536	0.288379	0.325065
11	3	29	6	46.8	2	23.9	0.172021	2.22945	2.56185
11	3	31	52	14.3	2	7.2	0.0160606	0.0529891	0.0758784
11	3	32	52	17	2	7.7	0.0226981	0.0800885	0.114509
11	3	33	52	10	2	4.6	0.007854	0.0165554	0.0260211
11	3	34	33	27	2	10.7	0.0572557	0.307428	0.392324
11	3	35	52	13.1	2	5.7	0.0134782	0.0352046	0.0534686
11	3	36	52	15.7	2	6.6	0.0193593	0.0585498	0.0868328
11	4	37	6	8.5	2	9.5	0.00567452	0.0292327	0.0335912
11	4	38	33	51.5	2	10.8	0.208308	0.918766	1.54195
11	4	39	33	37.2	2	8.8	0.108687	0.430391	0.664326
11	4	40	2	23	2	12.9	0.0415477	0.290638	0.333971
11	4	41	6	53	2	23.9	0.220619	2.85928	3.28559
11	4	42	52	19	2	6.8	0.0283529	0.0883483	0.1325
11	4	43	52	17.4	2	6.9	0.0237788	0.0751847	0.111255
11	4	44	6	11.8	2	5.8	0.0109359	0.0343953	0.0395236
12	1	1	4	18	3	11.2	0.025447	0.154551	0.177593	1
12	1	4	32	8.4	3	3.3	0.00554178	0.0128071	0.0136417	1
12	1	5	32	34	3	15	0.0907922	0.642174	0.825302	1
12	1	6	30	9.3	3	3.8	0.00679292	0.0175823	0.0188276	1
12	1	7	4	19	3	11.7	0.0283529	0.179887	0.206708	1
12	1	8	30	14.5	3	10.7	0.016513	0.108147	0.105763	1
12	1	9	30	18.5	3	9.8	0.0268803	0.148721	0.165324	1
12	1	10	32	36	3	14.5	0.101788	0.682571	0.907255	1
12	1	14	4	12	3	8.7	0.0113098	0.0533568	0.061312	1
12	1	15	8	13	3	7.2	0.0132733	0.0518235	0.0595502	1
12	1	2	30	10	3	5.8	0.007854	0.0307533	0.0302887
12	1	3	6	8.5	3	5.3	0.00567452	0.0163088	0.0187403
12	1	11	8	15	3	7.2	0.0176715	0.0689958	0.0792828
12	1	12	4	12.3	3	8.9	0.0118823	0.0573466	0.0658968
12	1	16	51	12	3	2.14	0.0113098	0.0110907	0.0221994
12	2	18	32	34.5	3	9.2	0.0934822	0.397034	0.586273	1
12	2	25	5	20.5	3	8.9	0.0330064	0.159296	0.183047	1
12	2	17	32	9	3	4.7	0.00636174	0.020729	0.0206613
12	2	20	6	7.5	3	5.3	0.00441787	0.0126971	0.0145902
12	2	21	30	16.5	3	8.2	0.0213825	0.102057	0.11338
12	2	22	5	16.4	3	9.1	0.0211241	0.104241	0.119782
12	2	23	4	16.5	3	12.4	0.0213825	0.14378	0.165217
12	2	24	5	15.3	3	11	0.0183854	0.109669	0.12602
12	2	26	5	19	3	11.1	0.0283529	0.170662	0.196107
12	2	27	4	12	3	7.5	0.0113098	0.0459972	0.0528552
12	3	28	4	12	3	6.5	0.0113098	0.0398642	0.0458078	1
12	3	29	4	14.4	3	8	0.0162861	0.0706517	0.0811856	1
12	3	32	4	24.3	3	12.9	0.0463771	0.324422	0.372792	1
12	3	33	4	9	3	6.7	0.00636174	0.0231136	0.0265597	1
12	3	35	4	13	3	9.3	0.0132733	0.0669387	0.076919	1
12	3	37	6	28.3	3	12.5	0.0629019	0.426374	0.489944	1
12	3	38	5	17	3	10.7	0.0226981	0.131701	0.151337	1
12	3	40	4	11.7	3	9.5	0.0107513	0.0553864	0.0636443	1
12	3	41	5	14.3	3	10.5	0.0160606	0.0914469	0.105081	1
12	3	43	4	13	3	15.5	0.0132733	0.111565	0.128198	1
12	3	30	30	12	3	6	0.0113098	0.0432689	0.0456529
12	3	31	4	14	3	8.6	0.0153938	0.0717897	0.0824933
12	3	34	5	14.2	3	9.5	0.0158368	0.0815846	0.0937485
12	3	36	4	11.4	3	9.7	0.0102071	0.0536895	0.0616944
12	3	39	35	9.7	3	8.1	0.00738983	0.0412687	0.0366432
12	3	42	5	11.3	3	8.5	0.0100288	0.0462257	0.0531178
12	3	44	4	8.4	3	10.2	0.00554178	0.0306525	0.0352227
12	4	45	4	24	3	15.5	0.045239	0.380244	0.436936	1
12	4	52	5	15.5	3	12	0.0188692	0.122787	0.141094	1
12	4	55	4	23	3	16	0.0415477	0.360482	0.414228	1
12	4	57	4	14.5	3	6.2	0.016513	0.0555182	0.0637957	1
12	4	46	8	8.5	3	3.95	0.00567452	0.0121547	0.0139669
12	4	47	5	9	3	7.5	0.00636174	0.0258734	0.0297311
12	4	48	8	39	3	19	0.119459	1.23081	1.41432
12	4	49	4	18.5	3	11.5	0.0268803	0.167629	0.192622
12	4	50	30	7.5	3	4.6	0.00441787	0.0149231	0.013838
12	4	51	4	10	3	7.8	0.007854	0.0332202	0.0381732
12	4	53	5	7.6	3	3.8	0.00453647	0.00934799	0.0107417
12	4	54	5	13	3	12.2	0.0132733	0.0878121	0.100904
12	4	56	2	35.4	3	18.5	0.0984232	0.987384	1.1346
12	4	58	4	13.5	3	9.7	0.0143139	0.0752917	0.0865174
12	4	59	51	8.5	3	4.55	0.00567452	0.0118313	0.0183419
13	1	44	51	9.1	4	4.9	0.0065039	0.0146036	0.0223147	1
13	1	57	51	11.1	4	4.8	0.00967691	0.0212848	0.0334039	1
13	1	58	51	11.2	4	6.2	0.00985206	0.0279904	0.040812	1
13	1	1	2	26.3	4	18	0.0543253	0.530263	0.609324	1
13	1	2	32	9.9	4	6.58	0.00769771	0.0344514	0.0326483	1
13	1	3	2	24	4	20	0.045239	0.490637	0.563789	1
13	1	4	2	20.6	4	15	0.0333292	0.271102	0.311523	1
13	1	5	2	20.5	4	14	0.0330064	0.250578	0.287938	1
13	1	6	51	10.6	4	14.7	0.00882475	0.0594444	0.0670281	1
13	1	7	2	30.9	4	18.5	0.0749908	0.752309	0.864475	1
13	1	8	2	22.6	4	15	0.0401151	0.326299	0.374949	1
13	1	9	5	9.4	4	9.93	0.00693979	0.0373691	0.0429407	1
13	1	10	30	22.3	4	10	0.0390572	0.207867	0.248944	1
13	1	11	30	18.3	4	11.4	0.0263023	0.170741	0.181326	1
13	1	12	2	24.6	4	13.4	0.0475293	0.345368	0.396862	1
13	1	13	30	13.1	4	7.02	0.0134782	0.0589762	0.0619123	1
13	1	14	30	12	4	5.1	0.0113098	0.0365771	0.0403321	1
13	1	15	2	28.7	4	15.8	0.0646926	0.554279	0.63692	1
13	1	16	2	21.6	4	14	0.0366436	0.278191	0.319668	1
13	1	17	2	13.3	4	12.5	0.0138929	0.0941718	0.108212	1
13	1	18	2	10.9	4	10	0.00933134	0.0506012	0.0581456	1
13	1	19	2	31	4	16	0.0754769	0.654864	0.752501	1
13	1	20	30	7.5	4	14.04	0.00441787	0.0472986	0.0324032	1
13	1	21	30	8.8	4	5.6	0.00608214	0.0239243	0.0225214	1
13	1	22	5	13.8	4	11.4	0.0149572	0.0924636	0.10625	1
13	1	23	2	22.9	4	12	0.0411872	0.268015	0.307976	1
13	1	24	2	20.4	4	16.5	0.0326852	0.29245	0.336053	1
13	1	25	2	22.1	4	14	0.0383597	0.291219	0.334639	1
13	1	26	2	15.6	4	10.6	0.0191135	0.109866	0.126246	1
13	1	27	2	15.1	4	13	0.0179079	0.126242	0.145065	1
13	1	28	51	36.7	4	8.9	0.105785	0.431424	0.640752	1
13	1	29	20	8.5	4	5.55	0.00567452	0.013818	0.016232	1
13	1	30	30	21	4	10	0.0346361	0.18791	0.21933	1
13	1	31	30	32.8	4	15	0.0844965	0.604545	0.765082	1
13	1	32	2	23.1	4	12	0.0419097	0.272717	0.313378	1
13	1	33	30	7.8	4	5.3	0.00477837	0.0184536	0.0167455	1
13	1	34	32	18.4	4	9.8	0.0265905	0.147372	0.163445	1
13	1	35	32	8.4	4	6	0.00554178	0.0237609	0.02152	1
13	1	36	5	13	4	13	0.0132733	0.0935702	0.107521	1
13	1	37	2	33.4	4	18.4	0.0876161	0.874215	1.00456	1
13	1	38	30	18	4	10.7	0.025447	0.155533	0.166855	1
13	1	39	30	14.8	4	11.6	0.0172034	0.12168	0.117444	1
13	1	40	2	26	4	20.5	0.053093	0.590212	0.678211	1
14	1	61	51	14.4	4	7.1	0.0162861	0.0529865	0.0762395	1
14	1	1	2	23.1	4	10.5	0.0419097	0.238628	0.274206	1
14	1	2	30	9.5	4	4.77	0.00708824	0.0230503	0.0234188	1
14	1	3	4	19	4	11	0.0283529	0.169125	0.194341	1
14	1	4	31	13.5	4	5.7	0.0143139	0.050016	0.0562786	1
14	1	5	32	13.2	4	7.4	0.0136848	0.0630806	0.0654935	1
14	1	6	4	26	4	13	0.053093	0.374281	0.430085	1
14	1	7	4	8	4	3.7	0.00502656	0.0100853	0.011589	1
14	1	8	30	18.3	4	9.8	0.0263023	0.146029	0.161577	1
14	1	9	30	11.3	4	5.19	0.0100288	0.0336665	0.0360083	1
14	1	10	30	11.6	4	3.8	0.0105683	0.0254895	0.0300032	1
14	1	11	2	9.2	4	6.7	0.00664763	0.0241523	0.0277533	1
14	1	12	30	15.8	4	8.5	0.0196067	0.0984772	0.10635	1
14	1	13	30	8	4	4.2	0.00502656	0.0151397	0.0147928	1
14	1	14	32	10.8	4	7.5	0.00916091	0.0456527	0.0433389	1
14	1	15	32	15	4	7.5	0.0176715	0.0792901	0.0866377	1
14	1	16	32	12.5	4	5.8	0.0122719	0.0447454	0.048487	1
14	1	17	32	12.5	4	6.5	0.0122719	0.0503392	0.052888	1
14	1	18	30	15.7	4	6.1	0.0193593	0.0691421	0.0814807	1
14	1	19	2	11.5	4	5.7	0.0103869	0.0321054	0.0368922	1
14	1	20	6	31.7	4	15	0.0789241	0.641974	0.73769	1
14	1	21	30	22.5	4	13	0.0397609	0.276756	0.309856	1
14	1	22	5	25.8	4	17.5	0.0522794	0.496118	0.570087	1
14	1	23	32	7.8	4	5.7	0.00477837	0.0198952	0.0177008	1
14	1	24	6	13	4	12.5	0.0132733	0.0899714	0.103386	1
14	1	25	2	15.9	4	6.7	0.0198557	0.0721401	0.0828959	1
14	1	26	52	8	4	3.9	0.00502656	0.0089831	0.0144739	1
14	1	27	31	9.3	4	4.9	0.00679292	0.0228676	0.0228552	1
14	1	28	31	15	4	7.2	0.0176715	0.0760136	0.0839825	1
14	1	29	30	23.5	4	10	0.0433737	0.227007	0.278036	1
14	1	30	6	16.5	4	13.5	0.0213825	0.156534	0.179873	1
14	1	31	4	30	4	18.5	0.070686	0.709123	0.814851	1
14	1	32	31	16.4	4	7.8	0.0211241	0.0959294	0.107748	1
14	1	33	5	24.4	4	16	0.0467596	0.405702	0.466191	1
14	1	34	30	12.5	4	8.5	0.0122719	0.0664278	0.0648923	1
14	1	35	31	8.1	4	3.1	0.00515301	0.0112937	0.0120465	1
14	1	36	32	17.5	4	11.5	0.0240529	0.159821	0.166119	1
14	1	37	32	17.3	4	11.5	0.0235062	0.156764	0.162141	1
14	1	38	4	19.9	4	17.5	0.0311026	0.295156	0.339163	1
14	1	39	32	18	4	9.5	0.025447	0.137536	0.152387	1
14	1	40	32	11	4	9.1	0.00950334	0.0575012	0.0522055	1
14	1	41	4	28.5	4	18.1	0.0637941	0.626146	0.719502	1
14	1	42	32	19.7	4	15.6	0.0304806	0.267277	0.269052	1
14	1	43	30	9.3	4	5.4	0.00679292	0.0252839	0.0246127	1
14	1	44	32	9.8	4	7.6	0.00754298	0.0393097	0.0356686	1
14	1	45	2	30	4	17.9	0.070686	0.686125	0.788423	1
14	1	46	32	14	4	9.3	0.0153938	0.0881953	0.0882593	1
14	1	47	2	29.6	4	18.6	0.0688136	0.694071	0.797554	1
14	1	48	31	11.9	4	3.8	0.011122	0.026607	0.0316628	1
14	1	49	5	25.5	4	21	0.0510706	0.581577	0.668288	1
14	1	50	30	20.4	4	9.6	0.0326852	0.171579	0.200002	1
14	1	51	30	8.2	4	4.34	0.00528103	0.0163253	0.0159779	1
14	1	52	52	11	4	6.8	0.00950334	0.0296126	0.0419528	1
14	1	53	52	7.5	4	5.29	0.00441787	0.0107093	0.0156841	1
14	1	54	32	9.3	4	3.1	0.00679292	0.0142451	0.0161203	1
14	1	55	32	9.2	4	5.46	0.00664763	0.0251139	0.0242616	1
14	1	56	5	28.3	4	18.3	0.0629019	0.624211	0.717279	1
14	1	57	32	13.6	4	8.3	0.0145268	0.0746817	0.0761279	1
14	1	58	20	12.2	4	5.2	0.0116899	0.0266709	0.0313302	1
14	1	59	32	9.7	4	3.9	0.00738983	0.0193853	0.0209875	1
14	1	60	4	12.7	4	11.4	0.0126677	0.0783105	0.0899863	1
14	1	61	5	21.5	4	17.9	0.0363051	0.352401	0.404943	1
14	1	62	8	12.2	4	8.6	0.0116899	0.0545162	0.0626444	1
14	1	63	4	15.8	4	10.6	0.0196067	0.112701	0.129504	1
14	1	64	2	37.5	4	18.9	0.110447	1.13196	1.30073	1
14	1	65	31	16.7	4	9	0.021904	0.114665	0.124852	1
14	1	66	5	17.5	4	15.3	0.0240529	0.199561	0.229314	1
14	1	67	5	18.5	4	11.2	0.0268803	0.163256	0.187597	1
14	1	68	32	7.6	4	3.31	0.00453647	0.0108584	0.0110718	1
14	1	69	30	9.2	4	2.62	0.00664763	0.0117556	0.01386	1
14	1	70	32	13.8	4	4.55	0.0149572	0.0411129	0.049642	1
14	1	71	2	7.6	4	5.55	0.00453647	0.013653	0.0156886	1
14	1	72	2	10.1	4	6.39	0.00801187	0.027762	0.0319012	1
14	1	73	6	18.9	4	11.3	0.0280553	0.171913	0.197545	1
14	1	74	6	19.5	4	12.8	0.0298648	0.207294	0.238201	1
14	1	75	30	10.6	4	5.8	0.00882475	0.033917	0.0342484	1
14	1	76	2	8	4	3.4	0.00502656	0.00926758	0.0106493	1
14	1	77	4	10.2	4	7.4	0.0081713	0.0327899	0.0376787	1
14	1	78	30	16.7	4	3.68	0.021904	0.0454892	0.0631314	1
15	1	1	32	7.5	4	11	0.00441787	0.0367529	0.0269019	1
15	1	2	32	8.2	4	7	0.00528103	0.02676	0.023005	1
15	1	3	34	7.5	4	7.1	0.00441787	0.0233739	0.0192666	1
15	1	4	34	11.1	4	6.2	0.00967691	0.0392644	0.0397131	1
15	1	5	32	12	4	9.5	0.0113098	0.0695816	0.0648101	1
15	1	6	4	17.4	4	1.9	0.0237788	0.0244996	0.0281524	1
15	1	7	34	8.2	4	6.54	0.00528103	0.0249441	0.021843	1
15	1	8	2	7.5	4	11.9	0.00441787	0.0285087	0.0327592	1
15	1	9	2	9.2	4	8	0.00664763	0.0288385	0.0331383	1
15	1	10	8	9.1	4	7.9	0.0065039	0.0278623	0.0320165	1
15	1	11	34	9.4	4	8.9	0.00693979	0.0431499	0.036848	1
15	1	12	34	8.1	4	7.6	0.00515301	0.02854	0.0238681	1
15	1	13	2	13.6	4	3	0.0145268	0.0236323	0.0271558	1
15	1	14	2	34.6	4	16	0.0940249	0.815793	0.937424	1
15	1	15	4	11.7	4	11.9	0.0107513	0.0693787	0.0797228	1
15	1	16	56	9.2	4	4.2	0.00664763	0.012794	0.0204701	1
15	1	17	32	9.6	4	4.3	0.00723825	0.0210739	0.0221209	1
15	1	18	32	12.5	4	8	0.0122719	0.0623923	0.0619608	1
15	1	19	32	11.4	4	8	0.0102071	0.0534444	0.0510226	1
15	1	21	34	8	4	6.9	0.00502656	0.0252932	0.0215995	1
15	1	22	34	21	4	8	0.0346361	0.149198	0.185014	1
15	1	23	34	14.4	4	10.2	0.0162861	0.101737	0.100496	1
15	2	24	34	14.1	4	9.1	0.0156145	0.0872728	0.0881209	1
15	2	25	2	11.1	4	9.2	0.00967691	0.0482771	0.0554751	1
15	2	26	2	8.3	4	7.8	0.00541062	0.0228854	0.0262975	1
15	2	27	2	8.7	4	7	0.00594469	0.0225655	0.0259299	1
15	2	28	34	8.3	4	6	0.00541062	0.0232875	0.0209834	1
15	2	29	34	16.7	4	9.3	0.021904	0.118618	0.128013	1
15	2	30	32	10	4	7.2	0.007854	0.0384565	0.0357176	1
15	2	31	34	11.2	4	11.4	0.00985206	0.0748167	0.0643929	1
15	2	32	34	8.7	4	8.8	0.00594469	0.0374479	0.0310317	1
15	2	34	34	13.4	4	8.5	0.0141026	0.0746607	0.0751384	1
15	2	35	2	16.4	4	10.5	0.0211241	0.120278	0.13821	1
15	2	36	34	8.9	4	7.4	0.00622115	0.0325253	0.0285259	1
15	2	37	8	7.5	4	7.3	0.00441787	0.0174885	0.020096	1
15	2	38	2	56.2	4	29	0.248064	3.90102	4.48265	1
15	2	39	34	9.5	4	6.1	0.00708824	0.0297234	0.0282494	1
15	2	40	32	13.5	4	10	0.0143139	0.0894304	0.086395	1
15	2	41	32	8	4	8.2	0.00502656	0.0302345	0.024638	1
15	2	42	34	7.7	4	7.8	0.00465664	0.0269249	0.0218798	1
15	2	43	34	13.7	4	10.5	0.0147412	0.0964104	0.0924938	1
15	2	44	34	15.2	4	10.5	0.0181459	0.114803	0.115149	1
15	2	45	34	9.7	4	10.45	0.00738983	0.0537022	0.0444989	1
15	2	46	34	8.3	4	7.3	0.00541062	0.0285216	0.0243679	1
15	2	47	34	8.5	4	7.2	0.00567452	0.0292657	0.0253545	1
15	3	1	34	8.5	4	8.7	0.00567452	0.0355896	0.0292902	1
15	3	2	34	10	4	8.45	0.007854	0.0453778	0.0403548	1
15	3	3	34	7.5	4	8	0.00441787	0.0264432	0.0211022	1
15	3	4	34	10.5	4	7.1	0.00865903	0.0411433	0.039168	1
15	3	5	2	8.6	4	5.8	0.00580882	0.0182697	0.0209937	1
15	3	6	4	29.5	4	20	0.0683494	0.741279	0.851801	1
15	3	7	2	8.6	4	8	0.00580882	0.0251997	0.0289568	1
15	3	48	34	29.2	4	10.2	0.0669663	0.333754	0.446201	1
15	3	49	34	10.7	4	6.3	0.00899204	0.0375316	0.0372068	1
15	3	50	34	7.7	4	6.9	0.00465664	0.0237197	0.0199271	1
15	3	51	34	7.5	4	6.8	0.00441787	0.0223536	0.0186427	1
15	3	52	2	8.2	4	7.8	0.00528103	0.0223373	0.0256677	1
15	3	53	34	19.7	4	9.8	0.0304806	0.165287	0.18875	1
15	3	54	32	14.1	4	9.2	0.0156145	0.0882645	0.0888584	1
15	3	55	34	11.2	4	9.2	0.00985206	0.0599424	0.0546809	1
15	3	56	34	15.7	4	8.7	0.0193593	0.099803	0.106813	1
15	3	57	34	19.8	4	9	0.0307908	0.152652	0.178782	1
15	4	8	34	8.8	4	7.4	0.00608214	0.0319135	0.0278543	1
15	4	9	2	23.6	4	14	0.0437436	0.332093	0.381607	1
15	4	10	2	14.3	4	15	0.0160606	0.130638	0.150116	1
15	4	11	2	52.9	4	21	0.219787	2.50287	2.87604	1
15	4	12	34	10.3	4	8.5	0.00833231	0.0479806	0.0431437	1
15	4	13	8	8.8	4	7.5	0.00608214	0.0247363	0.0284244	1
15	4	14	34	9.7	4	8.2	0.00738983	0.0417955	0.0369876	1
15	4	15	34	11.7	4	7.2	0.0107513	0.0500675	0.0497347	1
15	4	16	34	10.8	4	7.8	0.00916091	0.0475418	0.0446546	1
15	4	17	34	12.5	4	10.2	0.0122719	0.0802061	0.0745708	1
15	4	18	32	11	4	9.3	0.00950334	0.0588081	0.0530781	1
15	4	19	32	8.5	4	7	0.00567452	0.0284256	0.0248157	1
15	4	20	34	9.4	4	7.2	0.00693979	0.0346586	0.0313487	1
15	4	21	34	8.5	4	6	0.576836	0.0242382	0.0220638	1
15	4	22	34	10.2	4	7.8	0.0081713	0.0431876	0.0395843	1
15	4	23	34	8.5	4	6.1	0.00567452	0.024656	0.0223436	1
15	4	24	8	55.7	4	30	0.24367	3.96405	4.55508	1
15	4	25	34	11.4	4	7.7	0.0102071	0.0513738	0.049557	1
15	4	26	52	8.7	4	6.3	0.00594469	0.0171617	0.0242597	1
15	4	27	34	9	4	6.7	0.00636174	0.0299061	0.0270747	1
15	4	28	56	9	4	6.3	0.00636174	0.0183657	0.0260535	1
15	4	29	56	10	4	6.4	0.007854	0.0230336	0.032885	1
15	4	30	34	9.6	4	6.6	0.00723825	0.0328179	0.030668	1
15	4	31	34	8.5	4	6.9	0.00567452	0.0280059	0.0245449	1
15	4	32	34	8.6	4	7.1	0.00580882	0.0294181	0.0257119	1
15	4	33	34	13.3	4	10.2	0.0138929	0.089019	0.084992	1
15	4	34	34	13.5	4	19.1	0.0143139	0.174589	0.141506	1
15	4	35	34	15	4	8.9	0.0176715	0.0946368	0.0987149	1
15	4	36	34	14.8	4	10.2	0.0172034	0.106531	0.106473	1
15	4	37	32	14.2	4	10.2	0.0158368	0.0993735	0.0975752	1
15	4	38	32	11	4	9.4	0.00950334	0.059462	0.0535127	1
15	4	39	30	9.2	4	8.2	0.00664763	0.0382389	0.0330821	1
15	4	40	34	14	4	9.3	0.0153938	0.0881953	0.0882593	1
15	4	41	2	9.9	4	9.5	0.00769771	0.0396553	0.0455678	1
15	4	42	2	9.1	4	7.8	0.0065039	0.0275096	0.0316112	1
15	4	43	34	12.7	4	9.4	0.0126677	0.0757044	0.0724531	1
15	4	44	32	8	4	6.64	0.00502656	0.0243086	0.0209761	1
15	4	45	34	9	4	8.3	0.00636174	0.037317	0.0318771	1
15	4	46	34	11.2	4	7	0.00985206	0.045189	0.0443951	1
15	4	47	34	12.3	4	9.1	0.0118823	0.0693748	0.0660708	1

## Sheet: After
plot	quadrant	tree number	ID species	dbh (cm)	Treatment	Height (m)	ba (m2)	stem volume (m3)	total volume (m3)
1	1	1	3	34.6	1	23.9	0.0940249	1.21859	1.40028
1	1	4	3	28.4	1	19.9	0.0633472	0.683593	0.785514
1	1	5	30	43.9	1	17.1	0.151363	1.12978	1.56324
1	1	6	3	19.1	1	7.8	0.0286522	0.121191	0.13926
1	1	8	8	38.6	1	21.3	0.117021	1.35164	1.55317
1	1	9	4	32.8	1	22.1	0.0844965	1.01262	1.1636
1	1	10	30	8.2	1	7.2	0.00528103	0.0275508	0.0235045
1	1	11	8	64.7	1	23.7	0.328776	4.22537	4.85535
1	1	12	30	11.3	1	7.3	0.0100288	0.0479028	0.0467059
1	1	13	30	9.7	1	6.8	0.00738983	0.0344411	0.0320672
1	1	14	30	26	1	16.9	0.053093	0.462819	0.513385
1	1	15	30	21.2	1	17.2	0.035299	0.334469	0.338352
1	1	16	30	17.7	1	11	0.0246058	0.155586	0.164477
1	1	17	8	7.5	1	8.3	0.00441787	0.0198842	0.0228489
1	1	19	30	8.3	1	6.3	0.00541062	0.0244922	0.0217787
1	1	21	30	9.6	1	12	0.00723825	0.0608869	0.0483793
1	2	22	30	13	1	12.6	0.0132733	0.106587	0.0951612
1	2	23	30	20.9	1	16	0.0343071	0.303029	0.31072
1	2	26	8	33.2	1	26	0.0865699	1.22055	1.40253
1	2	27	30	24	1	12.1	0.045239	0.28641	0.336127
1	2	28	30	37.5	1	19	0.110447	0.966706	1.21512
1	2	29	30	7.5	1	5.4	0.00441787	0.0176136	0.0156376
1	2	30	30	7.7	1	7.6	0.00465664	0.0262115	0.0214507
1	2	31	30	7.5	1	5.2	0.00441787	0.0169396	0.015194
1	2	32	30	8	1	6	0.00502656	0.0218905	0.0194161
1	2	33	30	8.6	1	5	0.00580882	0.0204729	0.0196795
1	2	35	30	9.2	1	2.3	0.00664763	0.0102745	0.0125495
1	2	36	30	7.5	1	5.35	0.00441787	0.017445	0.0155271
1	2	37	8	8.5	1	6.3	0.00567452	0.0193859	0.0222763
1	2	39	30	12	1	7.15	0.0113098	0.0518687	0.0521839
1	2	40	30	14.7	1	8.2	0.0169717	0.0840498	0.08887
1	2	41	4	46.7	1	25.6	0.171287	2.37783	2.73236
1	2	42	30	9.7	1	3.9	0.00738983	0.0193853	0.0209875
1	2	43	30	7.5	1	11.6	0.00441787	0.0388272	0.0280137
1	2	44	30	17.6	1	12.6	0.0243286	0.17734	0.180255
1	2	45	30	8	1	5.7	0.00502656	0.0207599	0.0186714
1	2	46	30	22	1	15	0.0380134	0.30899	0.329586
1	2	47	30	18.7	1	10.6	0.0274647	0.164229	0.179543
1	2	48	30	18.4	1	13.4	0.0265905	0.203651	0.207481
1	2	49	8	39.6	1	22	0.123163	1.46933	1.68841
1	2	50	30	18.5	1	12.5	0.0268803	0.191261	0.19903
1	3	51	30	11	1	11	0.00950334	0.0699538	0.0603266
1	3	52	30	11.1	1	11.6	0.00967691	0.0750346	0.0640301
1	3	53	30	8.3	1	10.7	0.00541062	0.0423494	0.0326167
1	3	54	4	22	1	19	0.0380134	0.391658	0.450052
1	3	55	30	8.3	1	10.7	0.00541062	0.0423494	0.0326167
1	3	56	30	15	1	12.1	0.0176715	0.130006	0.124766
1	3	58	30	12	1	10	0.0113098	0.0733708	0.0673951
1	3	59	30	9.5	1	9.75	0.00708824	0.0482677	0.0403934
1	3	60	4	34	1	21	0.0907922	1.03391	1.18807
1	3	61	30	15	1	11	0.0176715	0.117807	0.11602
1	3	62	30	15	1	10	0.0176715	0.106753	0.107888
1	3	63	30	21	1	12	0.0346361	0.226885	0.252043
1	3	64	30	9.3	1	9.1	0.00679292	0.0433663	0.036642
1	3	65	30	8.3	1	6.1	0.00541062	0.0236889	0.0212495
1	3	66	8	15.2	1	12.6	0.0181459	0.123984	0.142469
1	3	67	4	23.8	1	20	0.0444882	0.482494	0.554431
1	3	68	30	17.2	1	10.7	0.0232353	0.144093	0.151603
1	3	70	30	16	1	9.7	0.0201062	0.115294	0.120778
1	3	71	30	11	1	8.6	0.00950334	0.0542381	0.0500037
1	3	72	4	44.2	1	21.6	0.153439	1.79724	2.0652
1	3	73	30	7.8	1	9.1	0.00477837	0.0322687	0.0252875
1	3	74	31	8.5	1	11	0.00567452	0.0453565	0.0350269
1	3	75	30	16.4	1	10	0.0211241	0.124024	0.130223
1	3	76	30	14.6	1	12.5	0.0167416	0.128481	0.120813
1	3	77	3	32.7	1	21	0.083982	0.956362	1.09895
1	3	78	30	21.5	1	15.2	0.0363051	0.301378	0.317177
1	3	79	30	11.6	1	9.6	0.0105683	0.0664436	0.0608225
1	3	80	30	9.6	1	12.6	0.00723825	0.0640367	0.050213
1	4	81	8	21.4	1	15	0.0359682	0.292568	0.336188
1	4	82	30	18.6	1	12.5	0.0271717	0.193002	0.201305
1	4	83	2	38.7	1	22.5	0.117629	1.4352	1.64918
1	4	84	8	23.9	1	18.6	0.0448628	0.452498	0.519963
1	4	85	2	17.2	1	10.2	0.0232353	0.128518	0.14768
1	4	86	30	35.4	1	17.6	0.0984232	0.810719	1.01508
1	4	87	8	13	1	15.4	0.0132733	0.110845	0.127371
1	4	88	8	20.7	1	16	0.0336536	0.29199	0.335525
1	4	89	3	24.7	1	15.6	0.0479165	0.405346	0.465782
1	4	90	30	14.6	1	12.2	0.0167416	0.125295	0.118596
1	4	92	30	25.8	1	15.4	0.0522794	0.414997	0.470536
1	4	94	8	26	1	21	0.053093	0.604608	0.694752
1	4	95	8	13.8	1	10	0.0149572	0.0811084	0.0932013
1	4	96	8	34.2	1	21	0.0918635	1.04611	1.20209
2	1	1	4	11.8	3	13	0.0109359	0.077093	0.0885873
2	1	2	4	9.6	3	8.6	0.00723825	0.0337558	0.0387887
2	1	3	30	18.9	3	10	0.0280553	0.157418	0.175636
2	1	4	4	7.5	3	6.75	0.00441787	0.0161709	0.0185819
2	1	8	30	12.1	3	5.25	0.011499	0.0382191	0.0419613
2	1	9	4	8.4	3	6.4	0.00554178	0.019233	0.0221005
2	1	11	4	12.1	3	6	0.011499	0.0374136	0.0429918
2	1	12	30	11.5	3	4.9	0.0103869	0.0326728	0.0357626
2	1	15	30	9	3	3.6	0.00636174	0.0157351	0.0168602
2	1	17	30	8.9	3	6.5	0.00622115	0.0284446	0.0258403
2	1	18	30	12.5	3	4.8	0.0122719	0.0367946	0.0419718
2	1	19	30	11	3	4.64	0.00950334	0.0286593	0.0312368
2	1	21	30	7.7	3	3.7	0.00465664	0.0124541	0.0123901
2	1	22	2	34.4	3	17.4	0.0929411	0.876948	1.0077
2	2	23	2	21.5	3	12	0.0363051	0.236247	0.27147
2	2	25	4	12.1	3	11.16	0.011499	0.0695893	0.0799648
2	2	27	4	21	3	13	0.0346361	0.244168	0.280573
2	2	28	4	12	3	8.5	0.0113098	0.0521302	0.0599026
2	2	29	2	33	3	22	0.0855301	1.02037	1.1725
2	2	30	30	14.3	3	7	0.0160606	0.068134	0.0743182
2	2	31	5	12.4	3	7.4	0.0120763	0.0484599	0.0556851
2	2	32	2	15.4	3	12.2	0.0186265	0.123228	0.141601
2	3	33	2	12.1	3	10.2	0.011499	0.0636031	0.0730861
2	3	36	4	25.7	3	16	0.0518749	0.450084	0.51719
2	3	38	2	9.4	3	6	0.00693979	0.0225795	0.025946
2	3	39	2	22.1	3	16.2	0.0383597	0.336982	0.387225
2	3	41	4	16.4	3	17	0.0211241	0.194735	0.223769
2	3	43	2	26.2	3	17	0.053913	0.497003	0.571104
2	3	45	2	12.2	3	11	0.0116899	0.0697301	0.0801265
2	3	46	2	10	3	9	0.007854	0.038331	0.044046
2	3	48	30	8.1	3	5.22	0.00515301	0.0193551	0.0179235
2	3	49	30	13.1	3	7.83	0.0134782	0.0660244	0.0672881
2	3	50	30	11.5	3	6.2	0.0103869	0.0416713	0.042791
2	3	52	2	32.5	3	21	0.0829579	0.944699	1.08555
2	4	55	30	11.3	3	8.44	0.0100288	0.0556558	0.0521704
2	4	56	51	12.3	3	5.9	0.0118823	0.0321251	0.047988
2	4	57	30	18.2	3	8.7	0.0260156	0.127934	0.14586
2	4	58	4	28.2	3	19.6	0.0624581	0.663838	0.762813
2	4	59	30	18.2	3	8.6	0.0260156	0.126414	0.14458
2	4	60	2	13.5	3	8.9	0.0143139	0.069082	0.0793819
2	4	61	4	15.3	3	8.6	0.0183854	0.0857411	0.0985247
2	4	62	30	12.2	3	6.86	0.0116899	0.0510951	0.0523555
3	2		54	7.6	1	3.5	0.00453647	0.00727574	0.0120336
3	1	1	4	24.6	1	28	0.0475293	0.721665	0.829263
3	1	2	30	12	1	6.38	0.0113098	0.0461049	0.0478414
3	1	3	30	21.2	1	14.2	0.035299	0.274348	0.292347
3	1	4	30	10.5	1	7.43	0.00865903	0.0431217	0.0405486
3	1	5	30	11	1	6.7	0.00950334	0.0419002	0.0413361
3	1	6	30	10	1	6.96	0.007854	0.037132	0.0348062
3	1	7	4	46.3	1	26	0.168365	2.37379	2.72772
3	1	8	30	21.6	1	15	0.0366436	0.299607	0.317077
3	1	9	4	31	1	22	0.0754769	0.900438	1.03469
3	1	10	30	13.2	1	10.2	0.0136848	0.0878971	0.0836501
3	1	11	30	22.1	1	12	0.0383597	0.247211	0.280691
3	1	12	2	43.3	1	24	0.147254	1.91644	2.20217
3	2	13	2	16.1	1	12	0.0203584	0.132477	0.152229
3	2	14	2	13.9	1	11	0.0151747	0.090517	0.104013
3	2	15	32	16.6	1	8	0.0216425	0.1005	0.112692
3	2	16	4	28.5	1	24	0.0637941	0.830249	0.954036
3	2	17	4	38.3	1	30	0.11521	1.87425	2.15369
3	2	18	8	19.2	1	10	0.028953	0.157004	0.180412
3	2	19	32	12.5	1	8.36	0.0122719	0.065297	0.0640757
3	2	20	2	44	1	30	0.152053	2.47363	2.84244
3	2	22	30	15	1	8.98	0.0176715	0.0955164	0.0993907
3	2	23	30	8.8	1	5.03	0.00608214	0.0214113	0.0207514
3	2	24	30	10	1	6.12	0.007854	0.032509	0.0315547
3	2	25	4	33.5	1	24	0.0881415	1.14712	1.31815
3	2	26	8	18.2	1	10	0.0260156	0.141075	0.162109
3	2	27	30	11.5	1	8.9	0.0103869	0.0605538	0.0563721
3	2	28	30	13.5	1	8.3	0.0143139	0.0737612	0.0749524
3	2	29	32	37.5	1	16	0.110447	0.809353	1.06589
3	2	30	30	15.8	1	9.73	0.0196067	0.113244	0.117894
3	3	31	4	25.5	1	15	0.0510706	0.415412	0.477349
3	3	32	32	19.2	1	7.42	0.028953	0.118733	0.144617
3	3	34	8	15	1	9.6	0.0176715	0.0919944	0.10571
3	3	35	6	8.1	1	6.77	0.00515301	0.0189176	0.0217382
3	3	36	30	55.4	1	18	0.241052	1.76128	2.65507
3	3	37	8	9.8	1	7.48	0.00754298	0.0305958	0.0351575
3	3	38	8	8.5	1	6.23	0.00567452	0.0191705	0.0220288
3	3	39	2	50.2	1	25	0.197924	2.68321	3.08327
3	3	40	4	8.5	1	8.08	0.00567452	0.0248632	0.0285702
3	3	41	4	21.1	1	15.45	0.0349668	0.292955	0.336634
3	3	42	4	14.2	1	7.4	0.0158368	0.0635501	0.0730251
3	3	43	32	10.8	1	6.43	0.00916091	0.0389365	0.0385394
3	3	44	32	8	1	6.3	0.00502656	0.0230229	0.0201521
3	3	45	30	7.7	1	5.42	0.00465664	0.0184806	0.0165766
3	3	46	32	19	1	18	0.0283529	0.291612	0.27803
3	3	47	30	21.5	1	17	0.0363051	0.338345	0.345433
3	3	48	30	17.2	1	11	0.0232353	0.148271	0.154833
3	3	49	32	10.9	1	7	0.00933134	0.0431735	0.0419248
3	3	50	30	11	1	7.2	0.00950334	0.0451367	0.043668
3	4	51	30	8.4	1	6.27	0.00554178	0.0248671	0.0222545
3	4	52	30	12.5	1	9.5	0.0122719	0.0745225	0.0706359
3	4	53	30	9.4	1	8.05	0.00693979	0.0388967	0.0341329
3	4	54	32	8.3	1	6.5	0.00541062	0.0252965	0.0223039
3	4	55	32	12.3	1	10	0.0118823	0.0764795	0.0709971
3	4	56	30	11	1	8.5	0.00950334	0.0535862	0.0495598
3	4	57	30	7.7	1	6.5	0.00465664	0.0222996	0.01904
3	4	58	32	12	1	8	0.0113098	0.0582556	0.0568505
3	4	59	30	8.9	1	7	0.00622115	0.0307094	0.0273425
3	4	60	30	18.1	1	13	0.0257305	0.191992	0.195835
3	4	61	30	11	1	7	0.00950334	0.0438412	0.04274
3	4	62	32	7.7	1	4.47	0.00465664	0.0151424	0.0143113
3	4	63	30	7.8	1	4.48	0.00477837	0.0155101	0.0147312
3	4	64	4	45.6	1	26.5	0.163313	2.34684	2.69674
3	4	65	30	12.8	1	7	0.012868	0.0565572	0.0588324
3	4	66	30	11.7	1	11	0.0107513	0.0775957	0.0687077
3	4	67	30	19.5	1	13	0.0298648	0.217599	0.229148
3	4	68	30	11.7	1	6.5	0.0107513	0.0450439	0.0460034
3	4	69	30	22.4	1	14.9	0.0394082	0.316294	0.340607
3	4	70	30	21.7	1	14.7	0.0369837	0.295701	0.315286
3	4	71	32	9.5	1	5.22	0.00708824	0.0253018	0.0250852
4	1	1	8	21.2	3	23	0.035299	0.440258	0.505899
4	1	7	30	10.4	3	7.5	0.00849489	0.0428472	0.0400237
4	1	13	5	40.7	3	23.5	0.130101	1.65792	1.90511
4	1	14	30	13	3	10.5	0.0132733	0.0882768	0.0828103
4	1	17	30	16.5	3	12	0.0213825	0.151286	0.151575
4	1	18	5	10.5	3	8	0.00865903	0.0375644	0.0431651
4	1	19	30	9.5	3	6.8	0.00708824	0.0332561	0.030689
4	1	20	30	17.1	3	10.5	0.0229659	0.139931	0.147611
4	1	23	30	19.2	3	14.8	0.028953	0.242417	0.244827
4	1	27	30	22.4	3	18	0.0394082	0.384549	0.39341
4	2	31	5	29.3	3	21	0.0674258	0.767825	0.882305
4	2	35	30	11.1	3	5	0.00967691	0.0314355	0.0337054
4	2	36	30	24.2	3	8.5	0.0459962	0.201602	0.261313
4	2	39	30	7.8	3	6.5	0.00477837	0.0227884	0.0195652
4	2	43	30	9.5	3	4.6	0.00708824	0.0222015	0.0227797
4	2	44	51	9.1	3	4.9	0.0065039	0.0146036	0.0223147
4	2	45	30	7.5	3	7.3	0.00441787	0.0240549	0.0196791
4	2	49	30	10.4	3	7.3	0.00849489	0.0416665	0.0392073
4	2	51	30	18.4	3	10.2	0.0265905	0.153595	0.168507
4	2	53	30	8.1	3	5.6	0.00515301	0.0208135	0.01891
4	3	55	8	11.3	3	8.4	0.0100288	0.0456819	0.0524928
4	3	56	8	29.1	3	20.5	0.0665085	0.739346	0.849579
4	3	58	51	11.2	3	6.2	0.00985206	0.0279904	0.040812
4	3	59	30	11.5	3	8.8	0.0103869	0.0598506	0.0558885
4	3	60	30	9.4	3	6.3	0.00693979	0.0301897	0.028314
4	3	62	30	8.3	3	9.8	0.00541062	0.0386723	0.0305031
4	3	63	30	11.9	3	8.8	0.011122	0.0633902	0.0600666
4	3	64	30	9.8	3	8.6	0.00754298	0.0446683	0.0391941
4	3	66	5	38	3	22.1	0.113412	1.35915	1.56179
4	4	68	30	8.3	3	5.2	0.00541062	0.0200851	0.0188143
4	4	69	5	35	3	24	0.0962115	1.25215	1.43884
4	4	71	30	11.9	3	9	0.011122	0.0648802	0.0611047
4	4	73	30	12.3	3	7.1	0.0118823	0.0536755	0.0546796
4	4	74	30	10.8	3	8.5	0.00916091	0.0519591	0.0476789
4	4	76	30	13.5	3	9.6	0.0143139	0.0857348	0.0837472
4	4	77	30	15.1	3	8.9	0.0179079	0.0956995	0.100108
4	4	79	5	35.3	3	27.3	0.0978679	1.44884	1.66485
4	4	80	30	19.1	3	13.3	0.0286522	0.215166	0.223198
4	4	86	30	17.7	3	12.1	0.0246058	0.171697	0.176875
4	4	87	30	34.1	3	12.5	0.0913271	0.534489	0.722647
4	4	88	5	21.1	3	14	0.0349668	0.265461	0.30504
5	1	3	30	13.7	2	8.6	0.0147412	0.0784337	0.0794348
5	1	6	5	15.9	2	10.5	0.0198557	0.113055	0.129911
5	1	7	30	9.9	2	6.3	0.00769771	0.0329369	0.0315835
5	1	9	2	13	2	11.3	0.0132733	0.0813341	0.0934607
5	1	10	2	26.1	2	19.3	0.0535022	0.559946	0.643431
5	1	12	5	20.4	2	13	0.0326852	0.230415	0.264769
5	1	13	30	12.2	2	7	0.0116899	0.0521734	0.0531682
5	1	14	2	35.2	2	20	0.0973142	1.05541	1.21277
5	1	15	5	13.3	2	12	0.0138929	0.0904049	0.103884
5	1	16	32	13.5	2	11.6	0.0143139	0.104261	0.096747
5	1	18	30	11.8	2	7.2	0.0109359	0.0507887	0.0506353
5	1	19	2	35.7	2	24.3	0.100098	1.31902	1.51568
5	1	20	2	27.1	2	19.5	0.0576806	0.609931	0.700869
5	1	21	30	10.1	2	6.7	0.00801187	0.0363009	0.0345271
5	1	22	5	10	2	9.6	0.007854	0.0408864	0.0469824
5	1	23	32	8	2	4.3	0.00502656	0.0155125	0.0150606
5	1	24	30	9	2	5.1	0.00636174	0.0225554	0.021989
5	1	25	5	12	2	9.6	0.0113098	0.0588764	0.0676547
5	1	26	30	13.7	2	8	0.0147412	0.0727835	0.075173
5	2	1	2	30.9	2	19.7	0.0749908	0.801108	0.92055
5	2	3	2	22.5	2	17.9	0.0397609	0.385945	0.443488
5	2	4	5	13.2	2	13.7	0.0136848	0.101666	0.116824
5	2	5	5	10	2	9.1	0.007854	0.0387569	0.0445354
5	2	27	30	11.3	2	8	0.0100288	0.0526589	0.0500834
5	2	28	30	7.5	2	6.9	0.00441787	0.0226935	0.0188514
5	2	33	30	7.5	2	4.8	0.00441787	0.0155943	0.0142944
5	2	34	30	9.9	2	6.8	0.00769771	0.0356428	0.0334773
5	2	35	2	38.4	2	26	0.115812	1.63284	1.87629
5	2	37	2	26.6	2	26.1	0.0555718	0.786523	0.90379
5	2	38	2	14	2	11	0.0153938	0.091824	0.105515
5	2	39	30	16.1	2	14.5	0.0203584	0.176544	0.166273
5	2	42	30	10.3	2	13.9	0.00833231	0.0797776	0.0627746
5	2	43	30	13	2	13.6	0.0132733	0.115344	0.100867
5	2	45	2	32.1	2	26	0.0809284	1.14101	1.31113
5	2	46	2	8.6	2	10.3	0.00580882	0.0324446	0.0372819
5	2	47	2	11.2	2	12	0.00985206	0.0641099	0.0736684
5	2	48	2	31.5	2	25.9	0.0779313	1.09453	1.25772
5	2	49	5	30.7	2	24.5	0.0740232	0.983446	1.13007
5	2	50	30	7.8	2	4.7	0.00477837	0.0162982	0.0152796
5	2	51	30	11.3	2	3.9	0.0100288	0.0250553	0.0289584
5	2	52	5	7.5	2	9.6	0.00441787	0.0229986	0.0264276
5	2	53	30	9.7	2	7.2	0.00738983	0.0365376	0.0334957
5	2	54	30	8.2	2	5.7	0.00528103	0.0216395	0.0196693
5	2	55	30	7.5	2	7.7	0.00441787	0.0254187	0.020496
5	2	56	30	24.5	2	9.7	0.0471436	0.235927	0.296603
5	2	57	51	11.1	2	4.8	0.00967691	0.0212848	0.0334039
5	3	6	5	22.1	2	16.7	0.0383597	0.347383	0.399177
5	3	7	5	12.2	2	11.7	0.0116899	0.0741674	0.0852255
5	3	8	5	11.2	2	12.1	0.00985206	0.0646441	0.0742823
5	3	10	2	22.2	2	16.7	0.0387077	0.350534	0.402797
5	3	12	2	25.1	2	17.7	0.049481	0.474929	0.545739
5	3	13	2	29	2	21.7	0.0660521	0.777255	0.89314
5	3	14	2	28.5	2	22.7	0.0637941	0.785278	0.902359
5	3	15	30	9	2	6.3	0.00636174	0.0280622	0.0258333
5	3	16	5	13.5	2	15.6	0.0143139	0.121088	0.139141
5	3	17	51	8.2	2	15.9	0.00528103	0.0384775	0.0412871
5	3	21	2	34.1	2	25.7	0.0913271	1.27277	1.46253
5	3	23	2	31.7	2	21.9	0.0789241	0.937282	1.07703
5	3	24	2	16.9	2	9.6	0.0224318	0.116776	0.134186
5	3	31	2	28.9	2	19.7	0.0655974	0.70076	0.805241
5	4	35	5	13.2	2	11.7	0.0136848	0.0868243	0.0997695
5	4	36	5	18.5	2	11.9	0.0268803	0.173459	0.199322
5	4	37	30	9	2	5	0.00636174	0.0220983	0.0216594
5	4	39	5	13.9	2	11.6	0.0151747	0.0954542	0.109686
5	4	40	30	8.1	2	4.2	0.00515301	0.0154591	0.0151854
5	4	42	30	13.5	2	12.7	0.0143139	0.114498	0.103667
5	4	43	6	38.9	2	8.9	0.118848	0.573584	0.659103
5	4	44	30	13.8	2	11.6	0.0149572	0.108184	0.101336
5	4	45	30	12.5	2	9.2	0.0122719	0.0720909	0.0689286
5	4	46	30	16	2	11.7	0.0201062	0.13995	0.139337
5	4	47	5	18.5	2	17.6	0.0268803	0.256545	0.294795
5	4	48	30	10.5	2	5.7	0.00865903	0.0327862	0.0331284
5	4	49	30	10.9	2	8.6	0.00933134	0.053412	0.04905
5	4	50	30	11.2	2	8.8	0.00985206	0.0572501	0.0528586
6	1	1	2	26	2	9	0.053093	0.259118	0.297751
6	1	2	5	18	2	16	0.025447	0.220787	0.253705
6	1	3	2	12.4	2	10.7	0.0120763	0.0700704	0.0805177
6	1	4	34	14.8	2	6.3	0.0172034	0.0647355	0.0737357
6	1	5	32	14.7	2	8.2	0.0169717	0.0840498	0.08887
6	1	6	4	10	2	8.2	0.007854	0.0349238	0.0401308
6	1	7	32	9.4	2	7.5	0.00693979	0.0361526	0.0323399
6	1	9	2	28	2	8	0.0615754	0.267124	0.306952
6	1	11	34	9	2	6.2	0.00636174	0.0276019	0.02552
6	1	14	32	11.9	2	10.5	0.011122	0.0760889	0.0687261
6	1	17	32	12.9	2	6.8	0.0130698	0.05561	0.0584984
6	1	19	34	21	2	7.2	0.0346361	0.133801	0.170732
6	1	20	2	37.9	2	21.9	0.112816	1.33977	1.53952
6	1	21	30	14.3	2	7.7	0.0160606	0.0751892	0.0799203
6	1	22	32	8.5	2	7.2	0.00567452	0.0292657	0.0253545
6	1	24	51	10.9	2	3.8	0.00933134	0.0162487	0.0272432
6	2	25	32	11.2	2	6.7	0.00985206	0.0431883	0.0429368
6	2	27	30	10.2	2	6.7	0.0081713	0.0369069	0.0352519
6	2	29	5	14.5	2	9.7	0.016513	0.0868591	0.0998095
6	2	30	5	18	2	9.9	0.025447	0.136612	0.15698
6	2	31	51	18	2	4.2	0.025447	0.0489752	0.0840355
6	2	32	2	13.8	2	15.7	0.0149572	0.12734	0.146326
6	2	33	32	24.5	2	13.6	0.0471436	0.334584	0.383783
6	2	34	51	7.6	2	3.5	0.00453647	0.00727574	0.0120336
6	2	35	5	16.2	2	11.5	0.020612	0.128539	0.147704
6	2	36	5	8	2	6.7	0.00502656	0.0182626	0.0209855
6	2	39	32	8.9	2	8.2	0.00622115	0.0361668	0.0308485
6	2	41	2	7.8	2	5.7	0.00477837	0.0147697	0.0169718
6	2	42	4	11	2	11.6	0.00950334	0.0597793	0.0686922
6	2	43	32	9.9	2	6.7	0.00769771	0.0351011	0.0331013
6	2	44	30	9	2	5.2	0.00636174	0.0230127	0.022317
6	2	45	4	12.2	2	8.7	0.0116899	0.0551501	0.0633728
6	2	46	2	19.5	2	9.2	0.0298648	0.148993	0.171207
6	2	47	5	12.9	2	7.6	0.0130698	0.0538643	0.0618952
6	2	48	5	11.7	2	7	0.0107513	0.040811	0.0468958
6	3	1	5	11	2	8.7	0.00950334	0.0448345	0.0515191
6	3	2	32	10.5	2	6.7	0.00865903	0.0387493	0.0374739
6	3	3	51	9	2	4.8	0.00636174	0.0139929	0.0214855
6	3	49	5	21.5	2	14.7	0.0363051	0.289402	0.332551
6	3	50	5	9.2	2	8.7	0.00664763	0.0313619	0.0360378
6	3	54	32	26.8	2	10.8	0.0564106	0.306544	0.388971
6	3	55	30	11.1	2	4.7	0.00967691	0.0294876	0.0321521
6	3	56	51	15.2	2	5.2	0.0181459	0.0432387	0.0685026
6	3	57	5	26	2	17.9	0.053093	0.515356	0.592194
6	4	4	30	7.7	2	5.2	0.00465664	0.0177056	0.016061
6	4	5	32	19	2	10.9	0.0283529	0.173619	0.189664
6	4	6	30	7.9	2	5.1	0.00490168	0.0181179	0.0167042
6	4	7	5	43.1	2	21.7	0.145897	1.71681	1.97278
6	4	8	32	18.7	2	10	0.0274647	0.154628	0.17174
6	4	9	2	9.7	2	6.2	0.00738983	0.0248452	0.0285495
6	4	10	5	7.6	2	8.2	0.00453647	0.020172	0.0231796
6	4	11	51	8.5	2	4.6	0.00567452	0.0119613	0.0184846
6	4	12	51	15.2	2	4.9	0.0181459	0.0407441	0.0656768
6	4	17	32	30.6	2	11.2	0.0735417	0.397737	0.528917
6	4	18	51	9	2	3.7	0.00636174	0.0107862	0.0178654
7	1	1	6	10	1	10.5	0.007854	0.0447195	0.051387
7	1	2	32	21.1	1	12	0.0349668	0.228704	0.25458
7	1	3	52	8.4	1	5.1	0.00554178	0.0129512	0.0193982
7	1	4	32	37	1	13	0.107521	0.638435	0.88442
7	1	5	34	14.5	1	6.8	0.016513	0.067684	0.074854
7	1	6	32	8.5	1	7.5	0.00567452	0.0305271	0.0261561
7	1	7	34	9.8	1	5.9	0.00754298	0.0302567	0.0294063
7	1	8	34	8.5	1	5.8	0.00567452	0.0234034	0.0215007
7	1	9	34	12.5	1	6	0.0122719	0.0463414	0.0497567
7	1	10	5	13	1	9.9	0.0132733	0.0712573	0.0818815
7	1	11	34	17	1	10	0.0226981	0.131743	0.140472
7	1	12	34	9.5	1	6	0.00708824	0.0292198	0.0278956
7	1	15	52	9	1	4.2	0.00636174	0.0122438	0.019545
7	1	16	6	26	1	15.5	0.053093	0.446258	0.512793
7	1	17	32	9.7	1	9.5	0.00738983	0.0486631	0.0413797
7	1	18	30	14	1	10.5	0.0153938	0.0999846	0.0968164
7	1	19	30	11.1	1	10	0.00967691	0.0643613	0.0571788
7	1	36	30	13	1	11	0.0132733	0.092626	0.0858004
7	1	37	30	20	1	12	0.031416	0.209025	0.227402
7	1	38	32	13	1	18	0.0132733	0.154114	0.124903
7	2	1	31	8.5	1	7	0.00567452	0.0284256	0.0248157
7	2	2	5	10	1	7.3	0.007854	0.0310907	0.0357262
7	2	3	32	27	1	14.4	0.0572557	0.417909	0.49203
7	2	4	52	24	1	7.6	0.045239	0.15755	0.234394
7	2	5	5	17.5	1	12.5	0.0240529	0.16304	0.187348
7	2	6	5	15.3	1	10.2	0.0183854	0.101693	0.116855
7	2	13	8	13.4	1	10.5	0.0141026	0.0802983	0.0922705
7	2	14	32	26	1	12.8	0.053093	0.347261	0.415362
7	2	49	32	26.5	1	2.8	0.0551547	0.0745068	0.1357
7	2	50	8	15	1	11	0.0176715	0.10541	0.121127
7	2	51	34	26	1	9	0.053093	0.241278	0.317533
7	2	52	30	9.5	1	7.2	0.00708824	0.0352805	0.0320561
7	2	53	6	26	1	15.8	0.053093	0.454895	0.522718
7	2	54	52	13	1	6.1	0.0132733	0.0371021	0.0552048
7	2	55	32	12	1	11	0.0113098	0.0809683	0.0724753
7	2	56	33	18	1	9.5	0.025447	0.137536	0.152387
7	2	57	33	13	1	11.5	0.0132733	0.0969819	0.0887584
7	3	34	6	15	1	13.8	0.0176715	0.132242	0.151959
7	3	39	51	27.3	1	9.3	0.0585351	0.249454	0.354673
7	3	40	32	23	1	13.4	0.0415477	0.296308	0.332142
7	3	41	51	22	1	6.5	0.0380134	0.113225	0.174702
7	3	42	32	11.1	1	7.4	0.00967691	0.0471451	0.0454489
7	3	43	5	29	1	16.2	0.0660521	0.580255	0.666768
7	3	44	5	11.1	1	11.5	0.00967691	0.0603464	0.0693438
7	3	45	52	21.1	1	7	0.0349668	0.112162	0.168633
7	3	46	52	38	1	12	0.113412	0.623635	0.852136
7	3	47	32	22	1	13	0.0380134	0.266499	0.295516
7	3	48	5	9.4	1	8	0.00693979	0.030106	0.0345947
7	4	20	5	21	1	15	0.0346361	0.281733	0.323738
7	4	21	34	17	1	12	0.0226981	0.159069	0.161424
7	4	22	32	11.3	1	9	0.0100288	0.0594776	0.0547896
7	4	23	6	13	1	11.1	0.0132733	0.0798946	0.0918065
7	4	24	32	13.5	1	18.5	0.0143139	0.168922	0.138104
7	4	25	34	11.3	1	15.2	0.0100288	0.102246	0.081704
7	4	26	52	11.1	1	4.8	0.00967691	0.0212848	0.0334039
7	4	28	32	17	1	12.1	0.0226981	0.16044	0.162448
7	4	29	6	9.8	1	8	0.00754298	0.0327227	0.0376016
7	4	30	32	11.1	1	11	0.00967691	0.0710258	0.0614889
7	4	31	32	12	1	9.8	0.0113098	0.0718543	0.0663648
7	4	32	32	14	1	11.9	0.0153938	0.113796	0.106512
7	4	33	52	26.5	1	10.1	0.0551547	0.255267	0.353227
7	4	35	30	44	1	13.5	0.152053	0.88822	1.31169
8	1	1	6	8.5	2	5.1	0.00567452	0.0156934	0.0180332
8	1	2	52	7.7	2	4	0.00465664	0.00853539	0.0135972
8	1	3	52	8.3	2	4.4	0.00541062	0.0109091	0.0170359
8	1	4	52	12.3	2	5.7	0.0118823	0.0310361	0.046829
8	1	6	6	8	2	6.6	0.00502656	0.01799	0.0206723
8	1	7	52	11.8	2	5.8	0.0109359	0.0290652	0.0434455
8	1	8	5	20	2	10.7	0.031416	0.182285	0.209463
8	1	9	31	28.1	2	11.99	0.062016	0.369823	0.465488
8	1	10	5	13.5	2	9.3	0.0143139	0.0721869	0.0829496
8	1	11	5	29.5	2	12.7	0.0683494	0.470712	0.540893
8	2	12	32	8.5	2	7.2	0.00567452	0.0292657	0.0253545
8	2	13	52	10.9	2	4.2	0.00933134	0.0179591	0.0292463
8	2	14	5	31.1	2	14.5	0.0759647	0.597305	0.686361
8	2	16	34	9.9	2	5.7	0.00769771	0.0296994	0.0292629
8	2	17	6	24	2	17.5	0.045239	0.429307	0.493315
8	2	18	52	8.2	2	3.1	0.00528103	0.0075019	0.012956
8	2	19	52	7.9	2	3.1	0.00490168	0.00696302	0.0119787
8	2	20	52	9.5	2	4.5	0.00708824	0.0146164	0.0229977
8	2	21	52	7.5	2	3.7	0.00441787	0.00749042	0.012173
8	2	22	52	11	2	4.5	0.00950334	0.0195966	0.0313082
8	2	24	5	13.8	2	9.8	0.0149572	0.0794862	0.0913373
8	3	26	52	7.5	2	3.5	0.00441787	0.00708553	0.0117028
8	3	27	32	27.5	2	14.1	0.0593959	0.421717	0.503296
8	3	28	34	12.5	2	5.1	0.0122719	0.0391744	0.0439575
8	3	30	32	31.4	2	11.5	0.0774373	0.426873	0.569868
8	4	31	5	15	2	13.5	0.0176715	0.129367	0.148655
8	4	32	5	8.5	2	9.9	0.00567452	0.0304636	0.0350056
8	4	33	5	8	2	6.7	0.00502656	0.0182626	0.0209855
8	4	34	5	17.7	2	12.5	0.0246058	0.166788	0.191655
8	4	35	6	8.9	2	7.6	0.00622115	0.025639	0.0294617
8	4	36	32	10	2	9.7	0.007854	0.052334	0.0448312
8	4	37	34	13.1	2	7.5	0.0134782	0.0631498	0.0651147
8	4	38	32	15.6	2	12.7	0.0191135	0.145988	0.140618
8	4	39	6	7.6	2	7.5	0.00453647	0.01845	0.0212008
8	4	40	5	14.5	2	8.3	0.016513	0.0743227	0.085404
8	4	41	5	19	2	6.3	0.0283529	0.0968624	0.111304
8	4	42	6	16	2	11.7	0.0201062	0.127566	0.146585
8	4	43	6	11.5	2	10.6	0.0103869	0.0597048	0.0686065
9	1	1	52	25.2	1	8.7	0.049876	0.198839	0.285857
9	1	2	52	14.2	1	6.7	0.0158368	0.0486221	0.0710471
9	1	3	52	13	1	4.6	0.0132733	0.0279786	0.0451945
9	1	4	32	15	1	10.7	0.0176715	0.114487	0.1136
9	1	5	52	13.5	1	7.2	0.0143139	0.0472261	0.0672215
9	1	6	32	9.5	1	10.2	0.00708824	0.0505725	0.0418073
9	1	7	2	21	1	13.7	0.0346361	0.257316	0.295681
9	1	8	30	9.5	1	8.6	0.00708824	0.0423944	0.0367071
9	1	9	32	33.5	1	14.7	0.0881415	0.613437	0.78769
9	1	10	2	8.4	1	7.7	0.00554178	0.0231397	0.0265897
9	1	11	2	8.2	1	7.2	0.00528103	0.020619	0.0236932
9	1	12	32	31	1	13.5	0.0754769	0.493096	0.626803
9	1	13	2	8.5	1	7.2	0.00567452	0.0221553	0.0254586
9	1	14	8	10	1	10.2	0.007854	0.0434418	0.0499188
9	1	15	2	10	1	7.2	0.007854	0.0306648	0.0352368
9	1	16	2	8	1	9.2	0.00502656	0.025077	0.0288159
9	1	17	34	12	1	8.2	0.0113098	0.0597619	0.057931
9	1	18	30	10	1	9.5	0.007854	0.0512189	0.0441246
9	1	19	2	10	1	7.2	0.007854	0.0306648	0.0352368
9	1	20	32	30.5	1	11.7	0.0730618	0.413824	0.543066
9	1	21	5	11	1	8.7	0.00950334	0.0448345	0.0515191
9	1	22	2	9	1	6.4	0.00636174	0.0220787	0.0253705
9	1	23	30	10	1	7.7	0.007854	0.0412205	0.0375938
9	1	24	5	42.9	1	22.2	0.144546	1.7401	1.99955
9	2	25	2	8.6	1	7.6	0.00580882	0.0239397	0.027509
9	2	26	52	12.9	1	5.2	0.0130698	0.0311433	0.0485037
9	2	27	51	10.5	1	7.3	0.00865903	0.0289657	0.040003
9	2	29	34	13.5	1	7.4	0.0143139	0.0655084	0.0686717
9	2	30	32	26.8	1	11.7	0.0564106	0.332989	0.41345
9	2	31	5	25	1	17.9	0.0490875	0.476476	0.547516
9	2	32	5	8.5	1	7.2	0.00567452	0.0221553	0.0254586
9	2	33	34	8.5	1	6.3	0.00567452	0.0254921	0.0229001
9	2	34	2	9.5	1	8.2	0.00708824	0.0315187	0.036218
9	2	35	2	11.9	1	9.5	0.011122	0.0572961	0.0658387
9	2	36	2	7.5	1	5.6	0.00441787	0.0134158	0.0154161
9	2	37	2	11.3	1	8.2	0.0100288	0.0445942	0.051243
9	2	38	2	11.2	1	8.3	0.00985206	0.0443427	0.050954
9	2	39	32	15	1	10.7	0.0176715	0.114487	0.1136
9	2	40	2	8	1	6.7	0.00502656	0.0182626	0.0209855
9	2	41	2	9	1	5.7	0.00636174	0.0196638	0.0225956
9	2	42	30	15	1	6.7	0.0176715	0.070563	0.0794977
9	2	43	32	10	1	5.5	0.007854	0.0291103	0.0290866
9	2	44	51	11	1	6.7	0.00950334	0.0291771	0.0415145
9	2	45	51	11.7	1	3.5	0.0107513	0.0172433	0.0298307
9	2	46	30	8.8	1	7.2	0.00608214	0.0310222	0.0272784
9	2	47	52	18	1	7.5	0.025447	0.0874557	0.126757
9	2	48	30	17.4	1	10.2	0.0237788	0.139828	0.149777
9	2	49	30	7.9	1	7.2	0.00490168	0.0258781	0.021728
9	3	50	52	7.8	1	4.5	0.00477837	0.00985334	0.0151881
9	3	51	2	8.7	1	8.7	0.00594469	0.0280456	0.0322271
9	3	52	32	11.2	1	9.7	0.00985206	0.0633133	0.0569326
9	3	53	51	10.6	1	8.7	0.00882475	0.0351814	0.0462137
9	3	54	51	10.5	1	5.7	0.00865903	0.022617	0.0335678
9	3	55	32	8.2	1	8.6	0.00528103	0.0331061	0.0269147
9	3	56	32	14.5	1	11.7	0.016513	0.118612	0.113219
9	3	57	30	10	1	7.7	0.007854	0.0412205	0.0375938
9	3	58	30	11	1	8.3	0.00950334	0.0522833	0.0486681
9	3	59	30	16.3	1	8.5	0.0208673	0.103771	0.113571
9	3	60	5	9.6	1	6.5	0.00723825	0.0255131	0.029317
9	3	61	30	15.7	1	10.7	0.0193593	0.123608	0.125068
9	3	62	32	9.9	1	8.2	0.00769771	0.0432539	0.0386141
9	3	63	32	11.1	1	8.7	0.00967691	0.0557314	0.0514183
9	3	64	32	9.4	1	7.2	0.00693979	0.0346586	0.0313487
9	3	65	30	9.7	1	5.6	0.00738983	0.0281777	0.0276546
9	3	66	32	8.2	1	9.6	0.00528103	0.0370933	0.0292696
9	3	67	30	10.9	1	8.5	0.00933134	0.0527701	0.0486145
9	3	68	30	13.9	1	10.1	0.0151747	0.0948993	0.0925812
9	3	69	30	7.7	1	9	0.00465664	0.0312178	0.0244023
9	3	70	2	7.7	1	7.5	0.00465664	0.0189387	0.0217624
9	3	71	2	7.7	1	8.8	0.00465664	0.0222214	0.0255345
9	3	72	30	7.8	1	7.3	0.00477837	0.0256938	0.0213757
9	3	73	30	8.6	1	7	0.00580882	0.0289899	0.0254353
9	3	74	5	14.5	1	11.6	0.016513	0.103873	0.11936
9	3	75	2	16.3	1	13.2	0.0208673	0.149368	0.171638
9	3	76	7	10.5	1	10.7	0.00865903	0.0502424	0.0577333
9	3	77	5	7.5	1	6.2	0.00441787	0.0148533	0.0170678
9	3	78	5	10	1	9.3	0.007854	0.0396087	0.0455142
9	4	79	32	40.7	1	19.8	0.130101	1.15764	1.49027
9	4	80	2	10.6	1	10.2	0.00882475	0.0488112	0.0560888
9	4	81	52	8.8	1	4.1	0.00608214	0.011427	0.0183265
9	4	82	30	10.4	1	9.5	0.00849489	0.0547085	0.0479289
9	4	83	5	13.6	1	13.8	0.0145268	0.108709	0.124917
9	4	84	5	9.6	1	10.2	0.00723825	0.040036	0.0460052
9	4	85	52	10.4	1	9.5	0.00849489	0.0369804	0.0472549
9	4	86	2	12.4	1	9.6	0.0120763	0.0628669	0.0722401
9	4	87	6	15.9	1	7.8	0.0198557	0.083984	0.0965057
9	4	88	5	8.5	1	8	0.00567452	0.024617	0.0282873
9	4	89	30	12.4	1	13.2	0.0120763	0.103301	0.0892469
9	4	90	30	9.8	1	8.6	0.00754298	0.0446683	0.0391941
9	4	91	30	12.5	1	10.8	0.0122719	0.0850884	0.0778927
9	4	92	5	10	1	8.6	0.007854	0.0366274	0.0420884
9	4	93	2	9.1	1	8.6	0.0065039	0.0303311	0.0348534
9	4	94	30	9.5	1	6.1	0.00708824	0.0297234	0.0282494
9	4	95	30	8.9	1	9.5	0.00622115	0.0421095	0.0345116
9	4	96	32	34	1	16.5	0.0907922	0.708671	0.887513
9	4	97	52	10.2	1	3	0.0081713	0.0112332	0.0200366
9	4	98	52	8.5	1	3.2	0.00567452	0.00832089	0.0142916
9	4	99	52	8	1	3.1	0.00502656	0.00714042	0.0123
9	4	100	5	12.3	1	9.5	0.0118823	0.0612127	0.0703393
9	4	101	5	10.2	1	9.5	0.0081713	0.0420951	0.0483713
9	4	102	5	8	1	6.3	0.00502656	0.0171723	0.0197326
9	4	103	32	37.8	1	12.8	0.112221	0.65128	0.914352
9	4	104	34	11.7	1	6.8	0.0107513	0.0471947	0.0476136
9	4	105	5	9	1	10.2	0.00636174	0.0351879	0.0404342
9	4	106	34	8.5	1	4.7	0.00567452	0.0188305	0.0183153
9	4	107	5	16.5	1	12.8	0.0213825	0.148418	0.170546
9	4	108	32	23.2	1	11.1	0.0422734	0.247467	0.293017
10	1	2	52	7.8	3	3.2	0.00477837	0.00700682	0.0119273
10	1	3	51	7.7	3	3.4	0.00465664	0.00725508	0.0121176
10	1	8	52	8.7	3	4.7	0.00594469	0.0128032	0.0197099
10	1	9	52	8.8	3	4	0.00608214	0.0111483	0.0180085
10	1	10	2	31	3	17	0.0754769	0.695793	0.799533
10	2	12	34	10.5	3	6.6	0.00865903	0.0381516	0.0370466
10	2	15	5	29	3	18.9	0.0660521	0.676964	0.777896
10	2	20	5	38.7	3	19.2	0.117629	1.2247	1.4073
10	2	23	5	9.7	3	10.7	0.00738983	0.042878	0.049271
10	2	24	2	21.4	3	11.5	0.0359682	0.224302	0.257744
10	2	27	5	16	3	10.6	0.0201062	0.115572	0.132804
10	2	30	34	14	3	7.6	0.0153938	0.0715835	0.0756681
10	2	33	5	33.5	3	18	0.0881415	0.860339	0.988612
10	3	37	5	20.9	3	14.8	0.0343071	0.275335	0.316387
10	3	38	52	13.7	3	5.7	0.0147412	0.0385033	0.0587522
10	3	40	52	9.2	3	4.3	0.00664763	0.0130986	0.0208145
10	3	41	52	7.5	3	2.6	0.00441787	0.00526354	0.00947928
10	3	42	52	11.4	3	4.5	0.0102071	0.0210477	0.0337519
10	3	43	6	12.4	3	8.5	0.0120763	0.0556634	0.0639626
10	3	44	6	10.5	3	8	0.00865903	0.0375644	0.0431651
10	3	46	6	9.7	3	6.3	0.00738983	0.0252459	0.02901
10	3	49	2	10.4	3	11	0.00849489	0.0506719	0.0582269
10	4	50	2	13	3	9.6	0.0132733	0.069098	0.0794003
10	4	57	5	16.5	3	9.2	0.0213825	0.106675	0.12258
10	4	58	5	9.5	3	8.3	0.00708824	0.0319031	0.0366597
10	4	59	6	8.5	3	7.1	0.00567452	0.0218476	0.025105
10	4	60	6	11.4	3	8.2	0.0102071	0.045387	0.052154
10	4	63	6	7.8	3	7.2	0.00477837	0.0186565	0.0214381
10	4	65	6	11.2	3	7.3	0.00985206	0.0390002	0.0448149
10	4	66	33	32.9	3	8.8	0.0850125	0.350117	0.512736
10	4	68	33	18	3	10.5	0.025447	0.152528	0.164472
10	4	69	2	10.5	3	7.3	0.00865903	0.0342775	0.0393881
10	4	70	52	8.8	3	3.4	0.00608214	0.00947602	0.0160488
11	1	2	33	43.8	2	13.7	0.150674	0.894949	1.3138
11	1	3	33	14.8	2	9.6	0.0172034	0.100059	0.101663
11	1	4	33	10.8	2	9.7	0.00916091	0.0595597	0.05273
11	1	5	2	8	2	7.2	0.00502656	0.0196255	0.0225516
11	1	6	51	8	2	3.7	0.00502656	0.00852243	0.0139437
11	1	7	51	8	2	2.7	0.00502656	0.00621907	0.0111525
11	1	9	33	12.4	2	11.4	0.0120763	0.0887734	0.0798078
11	1	10	33	12.3	2	9.8	0.0118823	0.0748987	0.0699118
11	1	12	6	34	2	29.1	0.0907922	1.43271	1.64632
11	1	15	33	12.1	2	7.8	0.011499	0.0575476	0.0567479
11	1	16	6	45	2	29.9	0.159044	2.57872	2.96319
11	2	21	2	29	2	25.9	0.0660521	0.927691	1.06601
11	2	22	6	23.8	2	24.1	0.0444882	0.581405	0.66809
11	2	24	33	40.7	2	17.8	0.130101	1.03697	1.37405
11	2	25	33	11.3	2	8	0.0100288	0.0526589	0.0500834
11	2	26	52	11.9	2	7.9	0.011122	0.0402627	0.0550542
11	3	27	52	8.8	2	13.8	0.00608214	0.0384615	0.0433249
11	3	28	52	20.7	2	18.7	0.0336536	0.288379	0.325065
11	3	29	6	46.8	2	23.9	0.172021	2.22945	2.56185
11	3	31	52	14.3	2	7.2	0.0160606	0.0529891	0.0758784
11	3	32	52	17	2	7.7	0.0226981	0.0800885	0.114509
11	3	33	52	10	2	4.6	0.007854	0.0165554	0.0260211
11	3	34	33	27	2	10.7	0.0572557	0.307428	0.392324
11	3	35	52	13.1	2	5.7	0.0134782	0.0352046	0.0534686
11	3	36	52	15.7	2	6.6	0.0193593	0.0585498	0.0868328
11	4	37	6	8.5	2	9.5	0.00567452	0.0292327	0.0335912
11	4	38	33	51.5	2	10.8	0.208308	0.918766	1.54195
11	4	39	33	37.2	2	8.8	0.108687	0.430391	0.664326
11	4	40	2	23	2	12.9	0.0415477	0.290638	0.333971
11	4	41	6	53	2	23.9	0.220619	2.85928	3.28559
11	4	42	52	19	2	6.8	0.0283529	0.0883483	0.1325
11	4	43	52	17.4	2	6.9	0.0237788	0.0751847	0.111255
11	4	44	6	11.8	2	5.8	0.0109359	0.0343953	0.0395236
12	1	2	30	10	3	5.8	0.007854	0.0307533	0.0302887
12	1	3	6	8.5	3	5.3	0.00567452	0.0163088	0.0187403
12	1	11	8	15	3	7.2	0.0176715	0.0689958	0.0792828
12	1	12	4	12.3	3	8.9	0.0118823	0.0573466	0.0658968
12	1	16	51	12	3	2.14	0.0113098	0.0110907	0.0221994
12	2	17	32	9	3	4.7	0.00636174	0.020729	0.0206613
12	2	20	6	7.5	3	5.3	0.00441787	0.0126971	0.0145902
12	2	21	30	16.5	3	8.2	0.0213825	0.102057	0.11338
12	2	22	5	16.4	3	9.1	0.0211241	0.104241	0.119782
12	2	23	4	16.5	3	12.4	0.0213825	0.14378	0.165217
12	2	24	5	15.3	3	11	0.0183854	0.109669	0.12602
12	2	26	5	19	3	11.1	0.0283529	0.170662	0.196107
12	2	27	4	12	3	7.5	0.0113098	0.0459972	0.0528552
12	3	30	30	12	3	6	0.0113098	0.0432689	0.0456529
12	3	31	4	14	3	8.6	0.0153938	0.0717897	0.0824933
12	3	34	5	14.2	3	9.5	0.0158368	0.0815846	0.0937485
12	3	36	4	11.4	3	9.7	0.0102071	0.0536895	0.0616944
12	3	39	35	9.7	3	8.1	0.00738983	0.0412687	0.0366432
12	3	42	5	11.3	3	8.5	0.0100288	0.0462257	0.0531178
12	3	44	4	8.4	3	10.2	0.00554178	0.0306525	0.0352227
12	4	46	8	8.5	3	3.95	0.00567452	0.0121547	0.0139669
12	4	47	5	9	3	7.5	0.00636174	0.0258734	0.0297311
12	4	48	8	39	3	19	0.119459	1.23081	1.41432
12	4	49	4	18.5	3	11.5	0.0268803	0.167629	0.192622
12	4	50	30	7.5	3	4.6	0.00441787	0.0149231	0.013838
12	4	51	4	10	3	7.8	0.007854	0.0332202	0.0381732
12	4	53	5	7.6	3	3.8	0.00453647	0.00934799	0.0107417
12	4	54	5	13	3	12.2	0.0132733	0.0878121	0.100904
12	4	56	2	35.4	3	18.5	0.0984232	0.987384	1.1346
12	4	58	4	13.5	3	9.7	0.0143139	0.0752917	0.0865174
12	4	59	51	8.5	3	4.55	0.00567452	0.0118313	0.0183419
